# Supplementary material for: Functional consequence of pathogenic GABRA3 variants determines whether X-linked inheritance is dominant or recessive
Source: J Clin Invest. 2025 Nov 25;136(2):e189830. doi: 10.1172/JCI189830 (PMC12807467; doi:10.1172/JCI189830)
Supplement: Supplemental table 1 [file jci-136-189830-s246.xlsx]

## Sheet: Clinical features of cohort
Patient # Age last data collection (m) Sex	c.DNA position p. position short nomenclature	Inheritance	ACMG classification following functional testing	Syndrome	Seizure types (age at onset in months)	Age at seizure onset (m)	Epilepsy outcome	Anti-seizure treatment	EEG features	Intellectual disability	Language development	Gait	Nystagmus (Yes/No)	Cerebral vision impairment (Yes/No)	Scoliosis (Yes/No)	Neurological signs / clinical examination	Neuro-psychiatric / behavioural features	Additonal findings	Microcephaly (Yes/No)	Dysmorphic features
Gain of function
1 276 F	c.535C>G p.(Leu179Val) L179V	De novo	Pathogenic	DEE	Bilateral tonic-clonic sz with focal onset (3) Tonic sz (3)	3	Ongoing (frequency unknown)	Sz reduction: LEV, VPA, LTG, OXC Adverse effect: TPM, CLB, PHT	Slow waves and multifocal spikes and sharp waves	Severe ID	Non-verbal	UK	No	No	Yes	Spasticity	None	Failure to thrive	Yes Acquired	Facial hypotonia, everted lower lip vermilion, thick eyebrow
2a (family 1, III:1) 216 M	c.725A>T p.(Gln242Leu) Q242L	Maternal	Likely pathogenic	Lennox-Gastaut syndrome	Epileptic spasms (2) atypical absences (42) atonic sz (42)	2	Ongoing (frequency unknown)	No effect: ACTH, VGB, CZP, LEV, VPA, RUF	Right parietal spikes	Severe ID	Non-verbal	Crouched gait	Yes	No	Yes	Poor eye contact	None	None	Yes	Cleft palate, micrognathia, short neck, down-sloping shoulders
2b (family 1, III:2) 168 F	c.725A>T p.(Gln242Leu) Q242L	Maternal	Likely pathogenic	Generalized epilepsy	Bilateral tonic-clonic sz (84) Atonic sz (156) Status epilepticus (NA)	84	Ongoing (frequency unknown)	Sz reduction: LTG Unknown effect: VPA	Short bursts of generalized spikes, generalized slow activity	Mild ID	Normal	Walking at 2.5y	Yes	No	No	None	None	None	No	Retrognathia, down-sloping shoulders
2c (family 1, III:3) 120 (deceased) M	c.725A>T p.(Gln242Leu) Q242L	Maternal	Likely pathogenic	DEE	Epileptic spasms (36) Tonic sz (36)	36	Ongoing (frequency unknown)	Unknown effect: LEV, CLB, CBZ, LTG	Focal slow activity, focal spike waves over the left frontocentral region	Moderate ID	Short sentences	Walking at 3y	Yes	No	No	None	None	None	No	Cleft palate, micrognathia, short neck, down-sloping shoulders
2d (family 1, II:2) 504 F (mother 2a-c)	c.725A>T p.(Gln242Leu) Q242L	UK	Likely pathogenic		Bilateral tonic-clonic seizures (252)	252	Seizure free	Unknown effect: CBZ	Generalized slow activity	Mild ID	Normal	Normal	Yes	No	Yes	None	None	None	No	Cleft palate, microretrognathia, synophrys
3 620 F	c.830A>G p.(Tyr277Cys) Y277C	De novo	Pathogenic	DEE	Focal motor seizure (30)	30	Ongoing (frequency unknown)	Unknown effect: LTG, VPA, LCM, CBZ, PHT, Primidone, RUF, LEV Seizure worsening: PER Adverse effects: TPM	Basal rythm in theta range. Continous generalized slowing (5-6Hz) but only scrace interictal epileptiform discharges in the right temporo-posterior region.	Moderate ID	Normal	Normal	No	No	No	Strabismus	Anxiety	Breast cancer	No	None
4 55 F	c.874C>G p.(Leu292Val) L292V	De novo	Pathogenic	NDD	None	-	-	-	Brief sequences of spikes predominantly in the parieto-occiptal and temporal regions	Severe ID	Non-verbal	Walking at 4y	Yes	No	No	Strabismus	None	None	Yes Acquired	None
5 304 M	c.926T>C p.(Val309Ala) V309A	De novo mosaic: 80% variant/ 20% wildtype	Pathogenic	DEE	Focal onset sz (24)	24	Seizure free	Seizure free: LEV Seizure reduction: CLB, KD Adverse effects: CBZ, gabapentin, PB	Diffuse encephalopathy but no epileptiform features noted	Severe ID	Non-verbal	Non-ambulant	No	Yes	Yes	Contractures resembling arthrogryposis, esotropia	None	Hip dysplasia, neurogenic bladder, oropharyngeal dysphagia, osteopenia with multiple fractures, respiratory insufficiency requiring BiPAP	Yes	Cleft palate, micrognathia, deeply set eye, downslanted palpebral fissures, slanting forehead, arthrogryposis of the large joints
6 103 F	c.925G>C p.(Val309Leu) V309L	De novo	Pathogenic	DEE	Focal impaired awareness sz(34) Bilateral tonic-clonic sz (51) Atonic sz (72)	34	Monthly sz	Seizure reduction: OXC, BRV, PER, CBD, ESL No effect: LEV Adverse effects: VPA, LCM, CZP Unknown effect: CZP	Multifocal epileptiform discharges	Moderate ID	Non-verbal	Gait imbalance	No	No	No	None	Anxiety	None	No	Broad forehead, low-set ears, small hands, short feet
7 181 F	c.940A>C p.(Thr314Pro) T314P	De novo	Pathogenic	DEE	Bilateral tonic-clonic sz with generalized onset (48)	48	Daily sz	Unknown effect: TPM	EEG with frontal sharp waves	Severe ID	Non-verbal	Normal	No	No	No	Hypotonia, myopia	Autistic behaviour	Maintenance insomnia Constipation	Yes	Deeply set eyes, prominent nose, short philtrum, short chin, everted lower lip vermilion, finger clinodactyly
8a 315 M	c.946C>T p.(Leu316Phe) L316F	Maternal	Pathogenic	DEE	Bilateral tonic-clonic sz(33) Tonic sz (36) Atypical absence sz (39) Focal onset sz (NA)	33	Monthly sz, with recurrent SE	Unknown effect: LEV, TPM, LAC, CLB, CZP, PHT, VPA, ZNS	EEG with generalized polymorphic epileptiform discharges	Moderate ID	Impaired, dysarthria	Ataxia, crouch gait	No	No	No	Hypotonia	ASD, anxiety, aggressive behavior	Interrupted sleep	No (macrocephaly)	Tapered , broad hands and feet, ectodermal dysplasia, ridging of toenails on big toes
8b 695 F	c.946C>T p.(Leu316Phe) L316F	De novo	Pathogenic	None	None	-	-	-	Not done	Normal	Normal	Normal	No	No	No	None	Depression	None	No	None
9a 408 M	c.1037A>G p.(Tyr346Cys) Y346C	Maternal	Likely pathogenic	DEE	Epileptic spasms (4) Myoclonic sz (15) Bilateral tonic-clonic sz (24)	4	Weekly sz	Seizure reduction: Cenobamate Unknown effect: LEV, VPA, VGB, diazepam, tiagabine, LTG, PER, CBD	Multifocal IED, generalized IED	Severe ID	Non-verbal	Non-ambulant	Yes	Yes	Yes	Hypotonia, spastic quadriparesis, apraxia	None	Tube feeding, sleep-wake cycle disturbance	No	Short stature
9b 396 M	c.1037A>G p.(Tyr346Cys) Y346C	Maternal	Likely pathogenic	DEE	Epileptic spasms (4) Myoclonic sz (12) Bilateral tonic-clonic sz (24)	4	Daily sz	Seizure reduction: Unknown: LEV, VPA, VGB, diazepam, tiagabine, LTG, PER, LCM, Cenobamate, CBD	Multifocal IED	Severe ID	Non-verbal	Non-ambulant	No	Yes	Yes	Hypotonia, spastic tetraplegia	ASD, agitation	Failure to thrive, tube feeding, sleep-wake cycle disturbance	No	None
9c UK F (mother 9a-b)	c.1037A>G p.(Tyr346Cys) Y346C	De novo mosaic: 10% variant/ 90% wildtype	Pathogenic	None	None	-	-	-	Not done	Normal	Normal	Normal	No	No	No	None	None	None	No	None
10 (family 4, II:1) 144 F	c.1421A>G p.(Tyr474Cys) Y474C	De novo	Pathogenic		Bilateral tonic-clonic sz with focal onset (36) Status epilepticus (108)	36	Daily sz	Seizure reduction: VPA, LEV, CBZ, CLB, PHT, LZP, oXC	Multifocal IED	Mild ID	Delayed development of normal language	Walking at 15 m	No	No	No	None	Anxiety	None	No	None
11 (family 5, II:2) 144 F	c.1421A>G p.(Tyr474Cys) Y474C	De novo	Pathogenic	DEE	Bilateral tonic-clonic sz with focal onset (24)	24	Ongoing (frequency unknown)	Unknown	Central focal activity	Moderate ID	Delayed development of normal language	Walking at 18 m	No	No	No	Strabismus	ASD	Unilateral hearing loss	No	Microtia, small height (-2SD)
12a 48 M	c.1421A>G p.(Tyr474Cys) Y474C	Maternal	Likely pathogenic	DEE	Focal tonic sz (2) Generalized hypomotor sz (7) Generalized tonic sz (48)	2	Weekly sz	Seizure reduction: TPM, LEV Seizure worsening: LTG	Generalized SW, multifocal IED, diffusely mildly slow background	Severe ID	Mostly non-verbal, some receptive language	Non-ambulant	No	Yes	Yes	Hypotonia, dystonia, left amblyopia	None	Feeding difficulties in infancy, interrupted sleep	No	Cleft palate, micrognathia
12b 456 F (mother 12a)	c.1421A>G p.(Tyr474Cys) Y474C	UK	Likely pathogenic		Bilateral tonic-clonic sz with focal onset (156)	156	Seizure free (276)	Seizure free: LTG	UK	Normal	Normal	Normal	No	No	No	None	Depressivity	None	No	None
13 264 F	c.1421A>G p.(Tyr474Cys) Y474C	UK	Likely pathogenic		Bilateral tonic-clonic sz with generalized onset (36) Tonic sz (96)	36	Weekly sz	Seizure reduction: LCM No effect: CBZ, LTG, CZP		Moderate ID	Delayed development of normal language	Normal	No	No	No	None	Aggressive behavior	Sleep disturbance	No	None
Loss of function
14a 137 M	c.317C>G p.(Ser106*) S106*	Maternal	Likely pathogenic	None	None	-	-	-	Not done	Mild ID	Delayed development of normal language	Normal	No	No	No	None	ADHD, ASD	None	No	Plagiocephaly, strabismus, posteriorly rotated ears, mandibular prognathia, pectus excavatum
14b UK F (mother 14a)	c.317C>G p.(Ser106*) S106*	UK	Likely pathogenic	None	None	-	-	-	Not done	Normal	Normal	Normal	No	No	No	None	None	None	No	None
15 40 M	c.817C>T p.(Arg273*) R273*	UK	Likely pathogenic	None	None	-	-	-	Not done	Moderate ID	Delayed development of normal language	Broad-based gait	No	No	No	Strabismus	ASD	Constipation, somnambulism	No	Brachycephaly, posteriorly rotated ears, mandibular prognathia, pectus excavatum
16 65 M	c.950C>T p.(Thr317Ile) T317I	De novo	Pathogenic	None	None	-	-	-	Not done	Mild ID	Delayed development of normal language, verbal dyspraxia	UK	No	No	No	None	Aggressive behavior	Central sleep apnea, gastroesophageal reflux	No	Macrocephaly, deep-set eyes, laterally sparse eyebrow, cleft lip and palate, micrognathia, flat nasal root, under-bite, full lower lip, hypoplastic thumb, adducted in palms bilaterally congenital arthrogryposis
17a 102 M	c.970A>G p.(Ser324Gly) S324G	Maternal	Likely pathogenic	None	None	-	-	-	Normal	Moderate ID	Delayed development of normal language, verbal dyspraxia	Normal	No	No	No	None	Anxiety, depressivity, aggressive behavior	Migraines, interrupted sleep	No	None
17b UK F (mother of 17a)	c.970A>G p.(Ser324Gly) S324G	Maternal	Likely pathogenic	None	None	-	-	-	Not done	Normal	Normal	Normal	No	No	No	None	None	None	No	None
18a 18 M	NA p.(Tyr403*) Y403*	Maternal	Likely pathogenic	Generalized epilepsy	Generalized clonic sz (4)	4	Seizure free	Seizure free: LEV	Generalized sharp waves, without clear ictal (seizure) activity	Normal	Limited range of spoken words	Normal	No	No	No	None	None	None	No	None
18b UK F (mother 18a)	NA p.(Tyr403*) Y403*	UK	Likely pathogenic	None	None	-	-	-	Not done	Normal	Normal	Normal	No	No	No	None	None	None	No	None
19a 96 M	c.1422T>G p.(Tyr474*) Y474*	Maternal	Likely pathogenic	None	None	-	-	-	Not done	Moderate ID	Normal	Non-ambulant	No	No	No	Quadriplegic, hypotonia, cerebral palsy	None	Spitz tumor of left ear, testis cancer	No	None
19b 531 F (mother of 19a)	c.1422T>G p.(Tyr474*) Y474*	UK	Likely pathogenic	None	None	-	-	-	Not done	Normal	Normal	Normal	No	No	No	None	None	None	No	None
Gain of function - Excluded from genotype/phenotype analyses due to family history
20a (family 7, II:2) 180 F	c.1007C>T p.(Thr336Met) T336M	Maternal	Likely pathogenic	Generalized epilepsy	Bilateral tonic-clonic sz (96)	96	Seizure free	None	Spike-wave complexes	Normal	Normal	Normal	No	No	No	None	None	None	No	None
20b (family 7, I:2) UK F (mother 20a)	c.1007C>T p.(Thr336Met) T336M	UK	Likely pathogenic	None	None	-	-	-	UK	Normal	Normal	Normal	No	No	No	None	None	None	No	None
Neutral
21a (family 6, II:1) UK M	c.139G>A p.(Gly47Arg)	Maternal	Benign		None	-	-		Not done	UK	Delayed development of normal language	Walking at 12 m				Normal	ASD	None		None
21b (family 6, I:2) UK F	c.139G>A p.(Gly47Arg)	UK	Benign		None	-	-		Not done	Normal	Normal	Normal				Normal	Normal	None		None
22a (family 2, III-10) 276 M	c.497C>T p.(Thr166Met)	Maternal	Benign		Typical absence sz (204)	204	Seizure free		Spike-wave complexes	Mild ID	Delayed development of normal language	UK				Nystagmus	UK	None		Plagiocephaly, low-set ears micrognathia, high palate, narrow mouth, long fingers
22b (family 2, II-6) 552 F	c.497C>T p.(Thr166Met)	UK	Benign		Typical absence sz (UK)	UK	Seizure free		UK	Mild ID	UK	UK				None	UK	None		Low-set ears, micrognathia, narrow mouth, long fingers
22c (family 2, III-12) 228 F	c.497C>T p.(Thr166Met)	Maternal	Benign		None	-	-		UK	Mild ID	UK	UK				UK	UK	None		Micrognathia
22d (family 2, III-13) 252 M	c.497C>T p.(Thr166Met)	Maternal	Benign		Typical absence sz (144)	144	Seizure free (144)		Spike-wave complexes	Mild ID	Delayed development of normal language	UK				Nystagmus	UK	None		Plagiocephaly, low-set ears, micrognathia, high palate, long fingers
22e (family 2, II-4) UK F	c.497C>T p.(Thr166Met)	UK	Benign		Typical absence sz (UK)	UK	Seizure free		UK	UK	UK	UK				UK	UK	None		UK
22f (family 2, III-6) 300 M	c.497C>T p.(Thr166Met)	Maternal	Benign		None	-	-		Not done	Normal	Normal	Normal				Normal	None	None		UK
22g (family 2, III-7) 252 M	c.497C>T p.(Thr166Met)	Maternal	Benign		None	-	-		Not done	Mild ID	Speech impairment	Walking at 12 m				UK	Hyperactivity	None		Narrow palpebral fissure, protruding ear, high palate, down-sloping shoulders, long neck, long fingers
22h (family 2, III-3) 228 F	c.497C>T p.(Thr166Met)	Maternal	Benign		None	-	-		Not done	Mild ID	UK	UK				UK	UK	None		Micrognathia, narrow mouth
22i (family 2, II-2) UK F	c.497C>T p.(Thr166Met)	UK	Benign		Generalized sz (60)	60	Seizure free (168)		UK	Mild ID	UK	UK				UK	UK	None		UK
Abbreviations: BRV: brivacetam, CBD: cannabidiol, CBZ, carbamazepine, CLB: clobazam, CZP: clonazepam, DEE: developmental and epileptic encephalopathy, ID: intellectual disability,LCM: lacosamide, LTG: lamotrigine, LEV: levetiracetam,NR: Not relevant, OXC: oxcarbazepine, PER: perampanel, PB: phenobarbital, PHT: phenytoin, RUF: rufinamide, sz: seizure, TPM: topiramate, UK: unknown, VPA: valproate, …
Families 1, 2, 4, 5,6 and 7 are from Niturad et al., 2017

## Sheet: Functional data
Variant	Emax ± SEa	EC50 (μM)a	ΔLogEC50 ± SDb	nH ± SDb	n	P (ΔLogEC50)c	GABAmax meand	GABAmax [IQR]e	n	P (GABAmax)f	Outcome
WT	1.00 ± 0.01	1200	0.00 ± 0.11	1.4 ± 0.2	82	NA	1.0	1.0 [0.68-1.4]	182	NA	NA
G47R, WT	1.00 ± 0.01	1000	0.065 ± 0.095	1.5 ± 0.1	14	0.84	1.2	1.2 [0.85-1.7]	30	0.072	No change
G47R, G47R	1.00 ± 0.01	950	0.10 ± 0.08	1.5 ± 0.1	17	0.047	1.2	1.3 [0.74-1.8]	30	0.15	No change
T166M, WT	0.99 ± 0.02	1200	-0.072 ± 0.132	1.5 ± 0.2	11	0.85	0.94	1.0 [0.74-1.4]	31	0.73	No change
T166M, T166M	1.00 ± 0.01	1500	-0.15 ± 0.09	1.5 ± 0.1	12	0.0014	0.98	0.98 [0.54-1.7]	30	0.81	No change
L179V, WT	1.00 ± 0.01	170	0.85 ± 0.12	1.5 ± 0.2	16	<0.0001	1.5	1.7 [1.2-2.0]	29	<0.0001	GOF
L179V, L179V	1.00 ± 0.01	40	1.5 ± 0.1	1.4 ± 0.1	16	<0.0001	1.5	1.6 [1.3-1.8]	30	<0.0001	GOF
Q242L, WT	0.99 ± 0.01	260	0.59 ± 0.11	1.3 ± 0.1	9	<0.0001	0.72	0.64 [0.41-1.2]	27	0.0029	GOF
Q242L, Q242L	1.00 ± 0.01	46	1.4 ± 0.1	1.1 ± 0.1	13	<0.0001	0.71	0.68 [0.32-1.2]	31	0.0044	GOF
Y277C, WT	0.99 ± 0.02	640	0.31 ± 0.18	1.3 ± 0.2	15	<0.0001	0.97	1.0 [0.56-1.5]	28	0.89	GOF
Y277C, Y277C	1.00 ± 0.01	240	0.73 ± 0.11	1.3 ± 0.1	17	<0.0001	0.93	0.94 [0.53-1.4]	27	0.59	GOF
L292V, WT	1.00 ± 0.01	240	0.69 ± 0.14	1.4 ± 0.1	17	<0.0001	1.4	1.4 [1.0-2.3]	36	0.012	GOF
L292V, L292V	1.00 ± 0.01	50	1.4 ± 0.2	1.4 ± 0.1	18	<0.0001	0.69	0.72 [0.37-1.2]	36	0.0080	GOF
V309A, WT	1.00 ± 0.02	250	0.63 ± 0.13	1.5 ± 0.2	11	<0.0001	1.2	1.2 [0.85-1.6]	24	0.31	GOF
V309A, V309A	1.00 ± 0.01	73	1.2 ± 0.2	1.4 ± 0.1	11	<0.0001	1.0	0.99 [0.75-1.5]	25	0.76	GOF
V309L, WT	1.00 ± 0.01	400	0.46 ± 0.13	1.4 ± 0.2	16	<0.0001	0.99	0.93 [0.60-1.4]	35	0.86	GOF
V309L, V309L	1.00 ± 0.01	190	0.77 ± 0.18	1.4 ± 0.1	16	<0.0001	0.93	0.99 [0.56-1.3]	36	0.29	GOF
T314P, WT	1.00 ± 0.01	210	0.78 ± 0.07	1.3 ± 0.2	17	<0.0001	0.91	0.79 [0.54-1.5]	28	0.28	GOF
T314P, T314P	1.00 ± 0.01	41	1.5 ± 0.1	1.2 ± 0.1	17	<0.0001	0.64	0.53 [0.35-0.74]	28	0.0031	GOF
L316F, WT	1.00 ± 0.02	380	0.61 ± 0.13	1.4 ± 0.2	13	<0.0001	1.0	1.1 [0.62-1.6]	29	0.41	GOF
L316F, L316F	1.00 ± 0.01	190	0.90 ± 0.06	1.6 ± 0.2	12	<0.0001	0.68	0.68 [0.34-1.0]	30	0.11	GOF
T317I, WT	1.01 ± 0.01	4800	-0.50 ± 0.05	1.6 ± 0.1	15	<0.0001	0.77	0.71 [0.31-1.1]	30	0.057	LOF
T317I, T317I	1.00 ± 0.05	9300	-0.81 ± 0.15	1.6 ± 0.2	13	<0.0001	0.086	0.082 [0.032-0.14]	31	<0.0001	LOF/LOF
S324G, WT	1.00 ± 0.02	1500	-0.064 ± 0.145	1.4 ± 0.1	18	0.71	1.1	1.3 [0.90-1.6]	28	0.27	No change
S324G, S324G	0.99 ± 0.02	3300	-0.42 ± 0.08	1.5 ± 0.1	17	<0.0001	0.6	0.67 [0.30-0.90]	27	0.0040	LOF
T336M, WT	1.00 ± 0.02	780	0.15 ± 0.09	1.4 ± 0.1	11	0.0036	0.71	0.71 [0.51-0.96]	23	0.013	No change
T336M, T336M	1.00 ± 0.01	440	0.38 ± 0.12	1.4 ± 0.1	12	<0.0001	0.57	0.59 [0.42-0.86]	24	0.00067	GOF
Y346C, WT	1.00 ± 0.01	400	0.47 ± 0.15	1.4 ± 0.1	16	<0.0001	1.2	1.3 [0.96-1.7]	36	0.12	GOF
Y346C, Y346C	1.00 ± 0.01	130	0.96 ± 0.19	1.3 ± 0.1	16	<0.0001	0.97	1.1 [0.72-1.4]	36	0.94	GOF
Y474C, WT	1.00 ± 0.01	460	0.36 ± 0.08	1.5 ± 0.1	11	<0.0001	0.92	0.76 [0.50-1.4]	23	0.16	GOF
Y474C, Y474C	1.00 ± 0.02	120	0.96 ± 0.07	1.4 ± 0.1	10	<0.0001	0.71	0.75 [0.40-1.1]	24	0.034	GOF
a: Fitted values from total dataset (sum of all experimental days). Emax data are presented as mean with Std. Error of fit (GraphPad Prism)
b: Average of individual datapoints (each n). ΔLogEC50 and nH data are presented as mean with S.D. values
b: Note that ΔLogEC50 data for variants are derived by comparing with the daily average of WT experiments (i.e., not summarised WT data for the total dataset)
c: P(ΔLogEC50): One-Way ANOVA, with Dunnets post hoc test
d: Data for GABAmax are presented as mean normalised to the average of the wildtype control (parallel experiments performed on same experimental days)
e: Data for GABAmax are presented as median with IQR values normalised to the median of the wildtype control (parallel experiments performed on same experimental days)
f: P(GABAmax): Mann-Whitney rank test, two-tailed
NA: Not applicable

## Sheet: ACMG classifications
Patient # Age last data collection (m) Sex	c.DNA position p. position short nomenclature	Inheritance	In silico - SIFT	In silico - Polyphen2	In silico - CADD	In silico - Alphamissense	In silico PP3 support (Yes/No)	ACMG classification prior to functional testing	Functional analysis support	ACMG classification following functional testing
Gain of function
1 276 F	c.535C>G p.(Leu179Val) L179V	De novo	Tolerated	0.994	23.3	0.371	No	Likely pathogenic (PS2, PM2)	PS3	Pathogenic
2aa (family 1, III:1) 216 M	c.725A>T p.(Gln242Leu) Q242L	Maternal	Deleterious	0.975	26.8	0.978	Yes	VUS (PM2, PP3)	PS3	Likely pathogenic
2ba (family 1, III:2) 168 F	c.725A>T p.(Gln242Leu) Q242L	Maternal	Deleterious	0.975	26.8	0.978	Yes	VUS (PM2, PP3)	PS3	Likely pathogenic
2ca (family 1, III:3) 120 (deceased) M	c.725A>T p.(Gln242Leu) Q242L	Maternal	Deleterious	0.975	26.8	0.978	Yes	VUS (PM2, PP3)	PS3	Likely pathogenic
2da (family 1, II:2) 504 F (mother 2a-c)	c.725A>T p.(Gln242Leu) Q242L	UK	Deleterious	0.975	26.8	0.978	Yes	VUS (PM2, PP3)	PS3	Likely pathogenic
3 620 F	c.830A>G p.(Tyr277Cys) Y277C	De novo	Deleterious	1	28.5	0.995	Yes	Likely pathogenic (PS2, PM2, PP3)	PS3	Pathogenic
4 55 F	c.874C>G p.(Leu292Val) L292V	De novo	Deleterious	0.972	28.4	0.972	Yes	Likely pathogenic (PS2, PM2, PP3)	PS3	Pathogenic
5 304 M	c.926T>C p.(Val309Ala) V309A	De novo mosaic: 80% variant/ 20% wildtype	Tolerated	0.999	24.1	0.962	No	Likely pathogenic (PS2, PM2)	PS3	Pathogenic
6 103 F	c.925G>C p.(Val309Leu) V309L	De novo	Tolerated	0.754	24.5	0.983	No	Likely pathogenic (PS2, PM2)	PS3	Pathogenic
7 181 F	c.940A>C p.(Thr314Pro) T314P	De novo	Deleterious	0.989	27	0.994	Yes	Likely pathogenic (PS2, PM2, PP3)	PS3	Pathogenic
8a 315 M	c.946C>T p.(Leu316Phe) L316F	Maternal	Deleterious	0.996	27.4	0.999	Yes	Likely pathogenic (PS2, PM2)	PS3	Pathogenic
8b 695 F	c.946C>T p.(Leu316Phe) L316F	De novo	Deleterious	0.996	27.4	0.999	Yes	Likely pathogenic (PS2, PM2, PP3)	PS3	Pathogenic
9a 408 M	c.1037A>G p.(Tyr346Cys) Y346C	Maternal	Deleterious	0.999	28.2	0.972	Yes	Likely pathogenic (PS2, PM2, PP3)	PS3	Likely pathogenic
9b 396 M	c.1037A>G p.(Tyr346Cys) Y346C	Maternal	Deleterious	0.999	28.2	0.972	Yes	Likely pathogenic (PS2, PM2, PP3)	PS3	Likely pathogenic
9c UK F (mother 9a-b)	c.1037A>G p.(Tyr346Cys) Y346C	De novo mosaic: 10% variant/ 90% wildtype	Deleterious	0.999	28.2	0.972	Yes	Likely pathogenic (PS2, PM2, PP3)	PS3	Patogenic
10a (family 4, II:1) 144 F	c.1421A>G p.(Tyr474Cys) Y474C	De novo	Deleterious	0.999	34	0.993	Yes	Likely pathogenic (PS2, PM2, PP3)	PS3	Pathogenic
11a (family 5, II:2) 144 F	c.1421A>G p.(Tyr474Cys) Y474C	De novo	Deleterious	0.999	34	0.993	Yes	Likely pathogenic (PS2, PM2, PP3)	PS3	Pathogenic
12a 48 M	c.1421A>G p.(Tyr474Cys) Y474C	Maternal	Deleterious	0.999	34	0.993	Yes	VUS (PM2, PP3)	PS3	Likely pathogenic
12b 456 F (mother 12a)	c.1421A>G p.(Tyr474Cys) Y474C	UK	Deleterious	0.999	34	0.993	Yes	VUS (PM2, PP3)	PS3	Likely pathogenic
13 264 F	c.1421A>G p.(Tyr474Cys) Y474C	UK	Deleterious	0.999	34	0.993	Yes	VUS (PM2, PP3)	PS3	Likely pathogenic
Loss of function
14a 137 M	c.317C>G p.(Ser106*) S106*	Maternal	NR	NR	NR	NR	NR	Likely pathogenic (PSV1^, PM2)	NR	Likely pathogenic
14b UK F (mother 14a)	c.317C>G p.(Ser106*) S106*	UK	NR	NR	NR	NR	NR	Likely pathogenic (PSV1, PM2)	NR	Likely pathogenic
15 40 M	c.817C>T p.(Arg273*) R273*	UK	NR	NR	NR	NR	NR	Likely pathogenic (PSV1, PM2)	NR	Likely pathogenic
16 65 M	c.950C>T p.(Thr317Ile) T317I	De novo	Deleterious	0.997	27.6	0.999	Yes	Likely pathogenic (PS2, PM2, PP3)	PS3	Pathogenic
17a 102 M	c.970A>G p.(Ser324Gly) S324G	Maternal	Tolerated	0.977	24.2	0.747	No	VUS (PM2)	PS3	Likely pathogenic
17b UK F (mother of 17a)	c.970A>G p.(Ser324Gly) S324G	Maternal	Tolerated	0.977	24.2	0.747	No	VUS (PM2)	PS3	Likely pathogenic
18a 18 M	NA p.(Tyr403*) Y403*	Maternal	NR	NR	NR	NR	NR	Likely pathogenic (PSV1, PM2)	NR	Likely pathogenic
18b UK F (mother 18a)	NA p.(Tyr403*) Y403*	UK	NR	NR	NR	NR	NR	Likely pathogenic (PSV1, PM2)	NR	Likely pathogenic
19a 96 M	c.1422T>G p.(Tyr474*) Y474*	Maternal	NR	NR	NR	NR	NR	Likely pathogenic (PSV1, PM2)	NR	Likely pathogenic
19b 531 F (mother of 19a)	c.1422T>G p.(Tyr474*) Y474*	UK	NR	NR	NR	NR	NR	Likely pathogenic (PSV1, PM2)	NR	Likely pathogenic
Gain of function - Excluded from genotype/phenotype analyses due to family history
20a (family 7, II:2) 180 F	c.1007C>T p.(Thr336Met) T336M	Maternal	Deleterious	1	9.9	0.967	No	VUS (PM2)	PS3	Likely pathogenic
20b (family 7, I:2) UK F (mother 20a)	c.1007C>T p.(Thr336Met) T336M	UK	Deleterious	1	9.9	0.967	No	VUS (PM2)	PS3	Likely pathogenic
Neutral
21a (family 6, II:1) UK M	c.139G>A p.(Gly47Arg) G47R	Maternal	Tolerated	1	22.1	0.12	No	VUS (BS1)	BS3	Benign
21b (family 6, I:2) UK F	c.139G>A p.(Gly47Arg) G47R	UK	Tolerated	1	22.1	0.12	No	VUS (BS1)	BS3	Benign
22a (family 2, III-10) 276 M	c.497C>T p.(Thr166Met) T166M	Maternal	Tolerated	1	23.6	0.155	No	Benign (BS1, BS2, BS4)	BS3	Benign
22b (family 2, II-6) 552 F	c.497C>T p.(Thr166Met) T166M	UK	Tolerated	1	23.6	0.155	No	Benign (BS1, BS2, BS4)	BS3	Benign
22c (family 2, III-12) 228 F	c.497C>T p.(Thr166Met) T166M	Maternal	Tolerated	1	23.6	0.155	No	Benign (BS1, BS2, BS4)	BS3	Benign
22d (family 2, III-13) 252 M	c.497C>T p.(Thr166Met) T166M	Maternal	Tolerated	1	23.6	0.155	No	Benign (BS1, BS2, BS4)	BS3	Benign
22e (family 2, II-4) UK F	c.497C>T p.(Thr166Met) T166M	UK	Tolerated	1	23.6	0.155	No	Benign (BS1, BS2, BS4)	BS3	Benign
22f (family 2, III-6) 300 M	c.497C>T p.(Thr166Met) T166M	Maternal	Tolerated	1	23.6	0.155	No	Benign (BS1, BS2, BS4)	BS3	Benign
22g (family 2, III-7) 252 M	c.497C>T p.(Thr166Met) T166M	Maternal	Tolerated	1	23.6	0.155	No	Benign (BS1, BS2, BS4)	BS3	Benign
22h (family 2, III-3) 228 F	c.497C>T p.(Thr166Met) T166M	Maternal	Tolerated	1	23.6	0.155	No	Benign (BS1, BS2, BS4)	BS3	Benign
22i (family 2, II-2) UK F	c.497C>T p.(Thr166Met) T166M	UK	Tolerated	1	23.6	0.155	No	Benign (BS1, BS2, BS4)	BS3	Benign
^PSV1 was used for truncating variants based on our knowledge from other GABA-A receptor subunits, where loss of function is a known mechanism.

## Sheet: Cummulative severity index
Patient # Age last data collection (m) Sex	c.DNA position p. position short nomenclature	Inheritance	Seizure types (age at onset in months)	Age at seizure onset (m)	Epilepsy outcome	Intellectual disability	Language development	Gait	Nystagmus (Yes/No)	Cerebral vision impairment (Yes/No)	Scoliosis (Yes/No)	Neurological signs / clinical examination	Neuro-psychiatric / behavioural features	Additonal findings	Microcephaly (Yes/No)	Dysmorphic features	Score	Score F	Score M
Gain of function
		1	1	2	1	2	2		0	0	1	0	1	0	1		12	12
1 276 F	c.535C>G p.(Leu179Val) L179V	De novo	Bilateral tonic-clonic sz with focal onset (3) Tonic sz (3)	3	Ongoing (frequency unknown)	Severe ID	Non-verbal	UK	No	No	Yes	Spasticity	None	Failure to thrive	Yes Acquired	Facial hypotonia, everted lower lip vermilion, thick eyebrow
		0	1	2	1	2	2	1	1	0	1	0	1	0	1		13		13
2a (family 1, III:1) 216 M	c.725A>T p.(Gln242Leu) Q242L	Maternal	Epileptic spasms (2) atypical absences (42) atonic sz (42)	2	Ongoing (frequency unknown)	Severe ID	Non-verbal	Crouched gait	Yes	No	Yes	Poor eye contact	None	None	Yes	Cleft palate, micrognathia, short neck, down-sloping shoulders
		0	1	1	1	1	0	1	1	0	0	0	0	0	0		6	6
2b (family 1, III:2) 168 F	c.725A>T p.(Gln242Leu) Q242L	Maternal	Bilateral tonic-clonic sz (84) Atonic sz (156) Status epilepticus (NA)	84	Ongoing (frequency unknown)	Mild ID	Normal	Walking at 2.5y	Yes	No	No	None	None	None	No	Retrognathia, down-sloping shoulders
		0	1	1	1	1	1	1	1	0	0	0	0	0	0		7		7
2c (family 1, III:3) 120 (deceased) M	c.725A>T p.(Gln242Leu) Q242L	Maternal	Epileptic spasms (36) Tonic sz (36)	36	Ongoing (frequency unknown)	Moderate ID	Short sentences	Walking at 3y	Yes	No	No	None	None	None	No	Cleft palate, micrognathia, short neck, down-sloping shoulders
			1	1	0	1	0	0	1	0	1	0	0	0	0		5	5
2d (family 1, II:2) 504 F (mother 2a-c)	c.725A>T p.(Gln242Leu) Q242L	UK	Bilateral tonic-clonic seizures (252)	252	Seizure free	Mild ID	Normal	Normal	Yes	No	Yes	None	None	None	No	Cleft palate, microretrognathia, synophrys
		1	1	1	1	1	0	0	0	0	0	0	0	0	0		5	5
3 620 F	c.830A>G p.(Tyr277Cys) Y277C	De novo	Focal motor seizure (30)	30	Ongoing (frequency unknown)	Moderate ID	Normal	Normal	No	No	No	Strabismus	Anxiety	Breast cancer	No	None
		1	0	0	0	2	2	1	1	0	0	0	0	0	1		8	8
4 55 F	c.874C>G p.(Leu292Val) L292V	De novo	None	-	-	Severe ID	Non-verbal	Walking at 4y	Yes	No	No	Strabismus	None	None	Yes Acquired	None
		1	1	1	0	2	2	2	0	1	1	0	1	1	1		14		14
5 304 M	c.926T>C p.(Val309Ala) V309A	De novo mosaic: 80% variant/ 20% wildtype	Focal onset sz (24)	24	Seizure free	Severe ID	Non-verbal	Non-ambulant	No	Yes	Yes	Contractures resembling arthrogryposis, esotropia	None	Hip dysplasia, neurogenic bladder, oropharyngeal dysphagia, osteopenia with multiple fractures, respiratory insufficiency requiring BiPAP	Yes	Cleft palate, micrognathia, deeply set eye, downslanted palpebral fissures, slanting forehead, arthrogryposis of the large joints
		1	1	1	1	1	2	1	0	0	0	0	0	0	0		8	8
6 103 F	c.925G>C p.(Val309Leu) V309L	De novo	Focal impaired awareness sz(34) Bilateral tonic-clonic sz (51) Atonic sz (72)	34	Monthly sz	Moderate ID	Non-verbal	Gait imbalance	No	No	No	None	Anxiety	None	No	Broad forehead, low-set ears, small hands, short feet
		1	1	1	2	2	2	0	0	0	0	1	1	0	1		12	12
7 181 F	c.940A>C p.(Thr314Pro) T314P	De novo	Bilateral tonic-clonic sz with generalized onset (48)	48	Daily sz	Severe ID	Non-verbal	Normal	No	No	No	Hypotonia, myopia	Autistic behaviour	Maintenance insomnia Constipation	Yes	Deeply set eyes, prominent nose, short philtrum, short chin, everted lower lip vermilion, finger clinodactyly
		0	1	1	1	1	1	1	0	0	0	1	1	0	0		8		8
8a 315 M	c.946C>T p.(Leu316Phe) L316F	Maternal	Bilateral tonic-clonic sz(33) Tonic sz (36) Atypical absence sz (39) Focal onset sz (NA)	33	Monthly sz, with recurrent SE	Moderate ID	Impaired, dysarthria	Ataxia, crouch gait	No	No	No	Hypotonia	ASD, anxiety, aggressive behavior	Interrupted sleep	No (macrocephaly)	Tapered , broad hands and feet, ectodermal dysplasia, ridging of toenails on big toes
		1	0	0	0	0	0	0	0	0	0	0	0	0	0		1	1
8b 695 F	c.946C>T p.(Leu316Phe) L316F	De novo	None	-	-	Normal	Normal	Normal	No	No	No	None	Depression	None	No	None
		0	1	2	2	2	2	2	1	1	1	1	1	1	0		17		17
9a 408 M	c.1037A>G p.(Tyr346Cys) Y346C	Maternal	Epileptic spasms (4) Myoclonic sz (15) Bilateral tonic-clonic sz (24)	4	Weekly sz	Severe ID	Non-verbal	Non-ambulant	Yes	Yes	Yes	Hypotonia, spastic quadriparesis, apraxia	None	Tube feeding, sleep-wake cycle disturbance	No	Short stature
		0	1	2	2	2	2	2	0	1	1	1	1	1	0		16		16
9b 396 M	c.1037A>G p.(Tyr346Cys) Y346C	Maternal	Epileptic spasms (4) Myoclonic sz (12) Bilateral tonic-clonic sz (24)	4	Daily sz	Severe ID	Non-verbal	Non-ambulant	No	Yes	Yes	Hypotonia, spastic tetraplegia	ASD, agitation	Failure to thrive, tube feeding, sleep-wake cycle disturbance	No	None
		1	0	0	0	0	0	0	0	0	0	0	0	0	0		1	1
9c UK F (mother 9a-b)	c.1037A>G p.(Tyr346Cys) Y346C	De novo mosaic: 10% variant/ 90% wildtype	None	-	-	Normal	Normal	Normal	No	No	No	None	None	None	No	None
		1	1	1	2	1	1	0	0	0	0	0	0	0	0		7	7
10 (family 4, II:1) 144 F	c.1421A>G p.(Tyr474Cys) Y474C	De novo	Bilateral tonic-clonic sz with focal onset (36) Status epilepticus (108)	36	Daily sz	Mild ID	Delayed development of normal language	Walking at 15 m	No	No	No	None	Anxiety	None	No	None
		1	1	1	1	1	1	0	0	0	0	0	1	0	0		7	7
11 (family 5, II:2) 144 F	c.1421A>G p.(Tyr474Cys) Y474C	De novo	Bilateral tonic-clonic sz with focal onset (24)	24	Ongoing (frequency unknown)	Moderate ID	Delayed development of normal language	Walking at 18 m	No	No	No	Strabismus	ASD	Unilateral hearing loss	No	Microtia, small height (-2SD)
		0	1	2	2	2	2	2	0	1	1	1	1	1	0		16		16
12a 48 M	c.1421A>G p.(Tyr474Cys) Y474C	Maternal	Focal tonic sz (2) Generalized hypomotor sz (7) Generalized tonic sz (48)	2	Weekly sz	Severe ID	Mostly non-verbal, some receptive language	Non-ambulant	No	Yes	Yes	Hypotonia, dystonia, left amblyopia	None	Feeding difficulties in infancy, interrupted sleep	No	Cleft palate, micrognathia
			1	1	0	0	0	0	0	0	0	0	0	0	0		2	2
12b 456 F (mother 12a)	c.1421A>G p.(Tyr474Cys) Y474C	UK	Bilateral tonic-clonic sz with focal onset (156)	156	Seizure free (276)	Normal	Normal	Normal	No	No	No	None	Depressivity	None	No	None
			1	1	2	1	1	0	0	0	0	0	0	0	0	0	6	6
13 264 F	c.1421A>G p.(Tyr474Cys) Y474C	UK	Bilateral tonic-clonic sz with generalized onset (36) Tonic sz (96)	36	Weekly sz	Moderate ID	Delayed development of normal language	Normal	No	No	No	None	Aggressive behavior	Sleep disturbance	No	None
Loss of function
		0	0	0	0	1	1	0	0	0	0	0	1	0	0		3		3
13a 137 M	c.317C>G p.(Ser106*) S106*	Maternal	None	-	-	Mild ID	Delayed development of normal language	Normal	No	No	No	None	ADHD, ASD	None	No	Plagiocephaly, strabismus, posteriorly rotated ears, mandibular prognathia, pectus excavatum
			0	0	0	0	0	0	0	0	0	0	0	0	0		0	0
13b UK F (mother 13a)	c.317C>G p.(Ser106*) S106*	UK	None	-	-	Normal	Normal	Normal	No	No	No	None	None	None	No	None
			0	0	0	1	1	1	0	0	0	0	1	0	0		4		4
14 40 M	c.817C>T p.(Arg273*) R273*	UK	None	-	-	Moderate ID	Delayed development of normal language	Broad-based gait	No	No	No	Strabismus	ASD	Constipation, somnambulism	No	Brachycephaly, posteriorly rotated ears, mandibular prognathia, pectus excavatum
		1	0	0	0	1	1		0	0	0	0	1	0	0		4		4
15 65 M	c.950C>T p.(Thr317Ile) T317I	De novo	None	-	-	Mild ID	Delayed development of normal language, verbal dyspraxia	UK	No	No	No	None	Aggressive behavior	Central sleep apnea, gastroesophageal reflux	No	Macrocephaly, deep-set eyes, laterally sparse eyebrow, cleft lip and palate, micrognathia, flat nasal root, under-bite, full lower lip, hypoplastic thumb, adducted in palms bilaterally congenital arthrogryposis
		0	0	0	0	1	1	0	0	0	0	0	1	0	0		3		3
16a 102 M	c.970A>G p.(Ser324Gly) S324G	Maternal	None	-	-	Moderate ID	Delayed development of normal language, verbal dyspraxia	Normal	No	No	No	None	Anxiety, depressivity, aggressive behavior	Migraines, interrupted sleep	No	None
		0	0	0	0	0	0	0	0	0	0	0	0	0	0		0	0
16b UK F (mother of 16a)	c.970A>G p.(Ser324Gly) S324G	Maternal	None	-	-	Normal	Normal	Normal	No	No	No	None	None	None	No	None
		0	1	2	0	0	1	0	0	0	0	0	0	0	0		4		4
17a 18 M	NA p.(Tyr403*) Y403*	Maternal	Generalized clonic sz (4)	4	Seizure free	Normal	Limited range of spoken words	Normal	No	No	No	None	None	None	No	None
			0	0	0	0	0	0	0	0	0	0	0	0	0		0	0
17b UK F (mother 17a)	NA p.(Tyr403*) Y403*	UK	None	-	-	Normal	Normal	Normal	No	No	No	None	None	None	No	None
		0	0	0	0	1	0	2	0	0	0	1	0	0	0		4		4
18a 96 M	c.1422T>G p.(Tyr474*) Y474*	Maternal	None	-	-	Moderate ID	Normal	Non-ambulant	No	No	No	Quadriplegic, hypotonia, cerebral palsy	None	Spitz tumor of left ear, testis cancer	No	None
			0	0	0	0	0	0	0	0	0	0	0	0	0		0	0
18b 531 F (mother of 18a)	c.1422T>G p.(Tyr474*) Y474*	UK	None	-	-	Normal	Normal	Normal	No	No	No	None	None	None	No	None
		Inheritancea	Epilepsyb	AoOc	Epilepsy outcomed	IDe	Languagef	Gaitg	Nystagmush	CVIi	Scoliosisj	Hypotoniak	ASD/ADHD/aggressive behaviourl	Feeding difficultiesm	Microcephalyn
	Maximum score	1	1	2	2	2	2	2	1	1	1	1	1	1	1		19
	Values possible	0, 1	0,1	0, 1, 2	0, 1, 2	0, 1, 2	0, 1, 2	0, 1, 2	0,1	0,1	0,1	0,1	0,1	0,1	0,1
	Explanation	1: de novo	1: yes	2: <1y	2: d,w	2: sev	2: no	2: non amb	1: yes	1: yes	1: yes	1: yes	1: yes	1: yes	1: yes
		0: inherited	0: no	1: >1y	1: m,y	1: mild/mod	1: delay	1: gait issues	0: no	0: no	0: no	0: no	0: no	0: no	0: no
				0: no epi	0: no epi	0: normal	0: normal	0: normal					1: severe ID
					1: uk ongoing
aIndividuals with a de novo variant are scored 1, individuals with inherited variants are scored 0, unknown inheritance is left blank
bIndividuals with epilepsy are scored 1, individuals without epilepsy are scored 0
cIndividuals who presented with their first seizure (including febrile seizure) at 12 months of age or younger are scored 2, individuals who presented with their first seizure at older than 12 moths are scored 1 and individuals without a seizure are scored 0
dIndividuals with daily or weekly seizures are scored 2, individuals with monthly or rare seizures are scored 1 and individuals who are seizure free are scored 0
eIndividuals with a severe developmental delay/intellectual disability are scored 2, individuals with moderate or mild developmental delay/intellectual disability are scored 1 and individuals with no developmental delay/intellectual disability are scored 0
fIndividuals who are nonverbal are scored 2, individuals with any language delay are scored 1, individuals with no language delay are scored zero
gIndividuals non ambulant are scored 2, individuals with with gait issues are scored 1, and individuals with normal gait are scored 0, unknown infomation is left blank
hIndividuals with nystagmus are scored 1, individuals with no nystagmus issues are scored 0
iIndividuals with CVI are scored 1, individuals with no CVI are scored 0
jIndividuals with Scoliosis are scored 1, individuals with no Scoliosis are scored 0
kIndividuals with Hypotonia are scored 1, individuals with no Hypotonia are scored 0
lIndividuals with ASD/ADHD/Aggressive behaviour are scored 1, individuals with no issues are scored 0. Indivduals with Severe ID are also scored 1, as they cannot reasonably be assessed
mIndividuals with Feeding difficulties are scored 1, individuals with no Feeding difficulties are scored 0
nIndividuals with Microcephaly are scored 1, individuals with no Microcephaly difficulties are scored 0
Maximum score is the addition of scores from a-m, where a maximum severity index is a score of 19
