# Supplementary material for: Functional consequence of pathogenic GABRA3 variants determines whether X-linked inheritance is dominant or recessive
Source: J Clin Invest. 2025 Nov 25;136(2):e189830. doi: 10.1172/JCI189830 (PMC12807467; doi:10.1172/JCI189830)
Supplement: Supporting data values [file jci-136-189830-s248.xlsx]

## Sheet: Figure 2
Raw data for TEVC electrophysiological experiments
GABA CRR
	G47R
	log[GABA]	221103-04-2A2	221103-04-2A3	221103-00-2B4	221103-00-2B5	221103-00-2B6	221111-04-2A1	221111-04-2A2	221111-04-2A3	221111-00-2B4	221111-00-2B5	221111-00-2B6	221111-01-4A1	221111-01-4A2	221111-01-4A3
	-6.5	0	0	0	0	0	0	0	0	0	0	0	0	0	0
	-6	0	0	0	0	0	0	0	0	0	0	0	0	0	0
	-5.5	0	0	0	0	0	0	0	0	0	0	0	0	0	0
	-5	0	0	0	0	0	0	0	0	0	0	0	0	0	0
	-4.5	0	0	1	1	0	1	1	0	1	1	0	1	1	1
	-4	1	3	4	4	3	4	5	3	7	4	3	4	4	4
	-3.5	7	19	21	22	15	23	27	20	36	30	24	29	26	20
	-3	24	67	77	66	62	70	81	66	84	94	69	99	97	74
	-2.5	47	122	140	103	120	109	124	104	108	150	108	172	169	134
	-2	55	147	167	116	146	128	133	127	120	168	131	205	210	161
	Cntrl current (nA)	-6106	-1364	-2919	-2084	-998	-2467.73	-1286.29	-3335.25	-3785.59	-4175.44	-3440.47	-2191.3	-1616.93	-2483.57
	2×G47R
	log[GABA]	221103-02-2A1	221103-02-2A2	221103-02-2A3	221103-06-2A1	221103-06-2A2	221103-06-2A3	221103-05-2B4	221103-05-2B5	221111-02-2A1	221111-02-2A2	221111-02-2A3	221111-05-2B4	221111-05-2B5	221111-05-2B6	221111-04-4A1	221111-04-4A2	221111-04-4A3
	-6.5	0	0	0	0	0	0	0	0	0	0	0	0	0	0	0	1	0
	-6	0	0	0	0	0	0	0	0	0	0	0	0	0	0	0	1	0
	-5.5	0	0	0	0	0	0	0	0	0	0	0	0	0	0	0	1	0
	-5	0	0	0	0	0	0	0	0	0	0	0	0	0	0	0	0	0
	-4.5	1	0	1	0	1	0	1	0	1	1	1	0	0	1	0	1	1
	-4	4	0	4	3	4	3	5	2	5	5	4	3	2	4	3	5	4
	-3.5	20	2	22	18	20	19	25	15	26	29	23	22	18	26	19	26	21
	-3	65	6	84	79	63	63	72	63	83	80	71	69	62	77	62	84	61
	-2.5	108	12	147	140	100	100	103	111	133	122	111	109	114	122	100	140	91
	-2	122	14	170	160	114	112	110	137	153	139	127	125	139	142	108	167	100
	Cntrl current (nA)	-484.422	-3799.38	-5879.72	-1066.68	-3468.69	-4358.59	-4411.39	-1043.43	-2614.22	-826.319	-944.736	-2375.1	-1075.76	-2467.73	-3989.9	-3015.12	-4554.4
	WT
	log[GABA]	221103-00-2A1	221103-00-2A2	221103-00-2A3	221103-03-2B4	221103-03-2B5	221103-03-2B6	221103-00-4A1	221103-00-4A2	221103-00-4A3	221103-01-4A2	221111-00-2A1	221111-00-2A2	221111-03-2B4	221111-03-2B5	221111-03-2B6	221111-00-4A1	221111-00-4A2	221111-00-4A3	221111-07-4A1	221111-07-4A2
	-6.5	0	0	0	0	0	0	0	0	0	0	0	0	0	0	0	0	0	0	0	0
	-6	0	0	0	0	0	0	0	0	0	0	0	0	0	0	0	0	0	0	0	0
	-5.5	0	0	0	0	0	0	0	0	0	0	0	0	0	0	0	0	0	0	0	0
	-5	0	0	0	0	0	0	0	0	0	0	0	0	0	0	0	0	0	0	0	0
	-4.5	1	0	0	0	0	0	1	1	0	1	0	1	1	1	0	1	1	0	1	1
	-4	3	3	2	3	3	2	3	3	3	3	3	4	4	4	3	5	3	3	3	3
	-3.5	16	16	15	21	18	14	19	16	15	18	19	27	24	24	22	33	21	20	17	17
	-3	61	63	61	86	67	62	82	64	60	64	74	96	71	73	71	105	83	80	64	56
	-2.5	113	134	118	160	124	125	176	121	122	114	134	159	111	113	120	178	156	154	115	95
	-2	131	169	150	194	149	154	227	155	157	136	167	190	126	135	143	214	192	192	121	110
	Cntrl current (nA)	-972.692	-1047.88	-485.756	-3550.01	-1460.68	-780.198	-963.978	-1061.79	-1978.84	-1508.99	-859	-2683	-1531	-2525	-1832	-3987	-5328	-3691	-1997	-2970
Max current (nA)		G47		2×G47R		WT
		221103	221111	221103	221111	221103	221111
		-3674	-2464	-2318	-2613	-1278	-859
		-6106	-1285	-3799	-824	-1776	-2683
		-1364	-3334	-5880	-945	-6881	-1531
		-2919	-3782	-1067	-2369	-2176	-2525
		-2084	-4171	-3469	-1071	-1200	-1832
		-998	-3430	-4359	-2467	-2188	-3987
		-1487	-2127	-4411	-3926	-1646	-5328
		-2800	-1587	-1043	-2983	-3108	-3691
		-4575	-2479	-872	-4544	-2444	-1997
		-4557	-1051	-2730	-3253	-2045	-2970
		-2320	-2816	-1611	-2093	-2186	-1412
		-1574	-5154	-2437	-4313	-1109	-1622
		-2127	-3102	-1000	-3323	-978	-2456
		-2227	-2271	-4270	-1810	-1151	-1143
		-4610	-1959	-3265	-3557	-1980
GABA CRR	T166M
	log[GABA]	220317-12-2A1	220317-12-2A2	220317-12-2A3	220317-08-2B4	220317-08-2B5	220317-08-2B6	220325-02-2A2	220325-02-2A3	220325-02-4A1	220325-02-4A3	220325-03-2B5
	-6.5	0	0	0	0	0	0	0	0	1	0	0
	-6	0	0	0	0	0	0	0	0	1	0	0
	-5.5	0	0	0	0	0	0	0	0	1	0	0
	-5	0	0	0	0	0	0	0	0	1	0	0
	-4.5	0	0	0	0	0	0	0	0	2	1	0
	-4	3	3	3	4	3	3	2	4	11	2	3
	-3.5	22	19	20	23	17	17	16	26	59	17	21
	-3	82	71	73	79	69	70	74	111	196	73	82
	-2.5	111	127	117	131	127	136	160	230	322	156	165
	-2	117	147	132	145	146	164	213	296	431	203	211
	Cntrl current (nA)	-1826	-1218	-2863	-1620	-1812	-1307	-496	-754	-123	-1043	-708
	2×T166M
	log[GABA]	220317-10-2A1	220317-10-2A2	220317-10-2A3	220317-13-2B4	220317-13-2B5	220317-13-2B6	220325-04-2A3	220325-05-2B4	220325-05-2B5	220325-05-4A1	220325-05-4A2	220325-05-4A3
	-6.5	0	0	0	0	0	0	0	0	0	0	0	0
	-6	0	0	0	0	0	0	0	0	0	0	0	0
	-5.5	0	0	0	0	0	0	0	0	0	0	0	0
	-5	0	0	0	0	0	0	0	0	0	0	0	0
	-4.5	0	0	0	0	0	0	0	0	1	0	0	1
	-4	2	2	3	2	2	2	3	2	4	2	2	3
	-3.5	16	16	19	14	13	12	20	15	22	17	14	19
	-3	76	71	99	67	55	55	90	73	75	64	64	66
	-2.5	165	138	210	137	117	125	155	180	129	120	161	128
	-2	214	162	270	163	152	165	199	244	150	142	225	156
	Cntrl current (nA)	-442	-2830	-572	-972	-1204	-2290	-538	-431	-2335	-1329	-436	-1229
	WT
	log[GABA]	220317-11-2A1	220317-11-2A3	220317-07-2B4	220317-07-2B5	220317-07-2B6	220317-14-2B4	220325-00-2A1	220325-00-2A2	220325-00-2A3	220325-01-2B4	220325-01-2B5	220325-01-2B6	220325-00-4A1	220325-00-4A2
	-6.5	0	0	0	0	0	0	0	0	0	0	0	0	0	0
	-6	0	0	0	0	0	0	0	0	0	0	0	0	0	0
	-5.5	0	0	0		0	0	0	0	0	0	0	0	0	0
	-5	0	0	0		0	0	0	0	0	0	0	0	0	0
	-4.5	0	1	1		0	0	0	1	1	1	1	1	1	1
	-4	3	4	4	3	3	3	3	5	7	4	4	4	4	11
	-3.5	20	25	23	21	20	19	23	32	42	26	24	27	25	53
	-3	73	79	76	75	77	74	87	118	133	90	85	115	82	133
	-2.5	128	125	123	131	148	136	154	178	204	148	154	230	146	188
	-2	133	146	140	141	177	168	183	211	220	170	182	279	183	216
	Cntrl current (nA)	-1064	-1986	-1513	-1332	-1160	-1090	-686	-986	-2447	-1444	-1052	-1938	-1415	-1507
Max current (nA)		T166M		2×T166M		WT
		220317	220325	220317	220325	220317	220325
		-1826	-562	-442	-647	-1064	-686
		-1218	-496	-2830	-538	-1986	-986
		-2863	-754	-572	-431	-1513	-2447
		-1620	-123	-972	-2335	-1332	-1444
		-1812	-1103	-1204	-1208	-1160	-1052
		-1307	-1043	-2290	-1329	-1090	-1938
		-967	-708	-658	-436	-2706	-1415
		-1754		-786	-1229	-793	-2176
		-1520		-3158		-1008
		-3181		-331		-1574
		-2479		-2763		-1526
		-878		-1199		-1013
GABA CRR	L179V
	log[GABA]	221103-01-2A1	221103-01-2A2	221103-01-2A3	221103-04-2B4	221103-04-2B5	221103-04-2B6	221103-02-4A1	221103-02-4A3	221111-01-2A1	221111-01-2A2	221111-04-2B4	221111-04-2B5	221111-04-2B6	221111-02-4A1	221111-02-4A2	221111-02-4A3
	-6.5	0	0	0	0	0	0	0	0	0	0	0	0	0	0	0	0
	-6	0	0	0	0	0	0	0	0	0	0	0	0	0	0	0	0
	-5.5	0	0	0	0	0	0	0	0	0	0	0	0	0	0	0	0
	-5	1	1	1	1	1	1	1	1	2	2	1	1	1	1	1	1
	-4.5	6	6	7	8	5	7	9	4	10	14	9	6	5	9	7	8
	-4	28	31	35	35	25	37	46	23	37	43	36	29	29	37	36	35
	-3.5	66	79	86	71	63	86	110	65	76	68	73	64	69	70	89	65
	-3	89	116	123	86	86	113	140	90	82	79	91	87	93	86	123	80
	-2.5	92	125	137	87	93	124	147	99	87	83	100	107	109	93	139	86
	-2	91	129	141	86	85	126	152	102
	Cntrl current (nA)	-3313	-3349	-3263	-4741	-3125	-3001	-6017	-2104	-4646.14	-5040.49	-2613.12	-4121.42	-1735.02	-4805.47	-6619.22	-4217.81
	2×L179V
	log[GABA]	221103-05-2A2	221103-05-2A3	221103-02-2B4	221103-02-2B6	221103-03-4A1	221103-03-4A2	221103-03-4A3	221111-06-2A1	221111-06-2A2	221111-06-2A3	221111-02-2B4	221111-02-2B5	221111-02-2B6	221111-05-4A1	221111-05-4A2	221111-05-4A3
	-6.5	0	0	0	0	0	1	0	0	0	0	0	0	0	0	0	0
	-6	0	0	0	0	0	0	0	1	0	0	0	0	1	0	0	0
	-5.5	2	2	1	2	2	2	2	3	2	2	2	2	1	1	2	2
	-5	11	15	8	11	13	9	9	16	9	12	9	11	7	8	12	11
	-4.5	34	54	34	37	51	34	32	43	34	39	37	39	30	32	38	39
	-4	54	99	65	65	94	64	54	65	65	66	68	68	60	59	63	67
	-3.5	64	115	79	91	112	77	66	76	72	78	82	81	76	71	73	79
	-3	69	126	82	92	119	80	70	81	85	88	85	92	75	77	79	83
	-2.5	71	127	81	94	121	79	69	86	79	91	88		83	77	79	82
	Cntrl current (nA)	-6896	-6216	-3950	-3661	-5713	-3193	-2616	-5045.47	-3732.44	-3788.52	-3769.54	-3054.83	-3323.79	-6134.63	-4700.95	-2873.7
	WT
	log[GABA]	221103-00-2A1	221103-00-2A2	221103-00-2A3	221103-03-2B4	221103-03-2B5	221103-03-2B6	221103-00-4A1	221103-00-4A2	221103-00-4A3	221103-01-4A2	221111-00-2A1	221111-00-2A2	221111-03-2B4	221111-03-2B5	221111-03-2B6	221111-00-4A1	221111-00-4A2	221111-00-4A3	221111-07-4A1	221111-07-4A2
	-6.5	0	0	0	0	0	0	0	0	0	0	0	0	0	0	0	0	0	0	0	0
	-6	0	0	0	0	0	0	0	0	0	0	0	0	0	0	0	0	0	0	0	0
	-5.5	0	0	0	0	0	0	0	0	0	0	0	0	0	0	0	0	0	0	0	0
	-5	0	0	0	0	0	0	0	0	0	0	0	0	0	0	0	0	0	0	0	0
	-4.5	1	0	0	0	0	0	1	1	0	1	0	1	1	1	0	1	1	0	1	1
	-4	3	3	2	3	3	2	3	3	3	3	3	4	4	4	3	5	3	3	3	3
	-3.5	16	16	15	21	18	14	19	16	15	18	19	27	24	24	22	33	21	20	17	17
	-3	61	63	61	86	67	62	82	64	60	64	74	96	71	73	71	105	83	80	64	56
	-2.5	113	134	118	160	124	125	176	121	122	114	134	159	111	113	120	178	156	154	115	95
	-2	131	169	150	194	149	154	227	155	157	136	167	190	126	135	143	214	192	192	121	110
	Cntrl current (nA)	-972.692	-1047.88	-485.756	-3550.01	-1460.68	-780.198	-963.978	-1061.79	-1978.84	-1508.99	-859	-2683	-1531	-2525	-1832	-3987	-5328	-3691	-1997	-2970
Max current (nA)		L179V		2×L179V		WT
		221103	221111	221103	221111	221103	221111
		-3313	-4637	-2844	-5037	-1278	-859
		-3349	-5036	-3661	-3729	-1776	-2683
		-3263	-2590	-5713	-3782	-6881	-1531
		-4741	-2612	-3193	-3770	-2176	-2525
		-3125	-4119	-2616	-3055	-1200	-1832
		-3001	-1726	-5159	-3324	-2188	-3987
		-6017	-4155	-3546	-859	-1646	-5328
		-2104	-1070	-1895	-2683	-3108	-3691
		-4946	-4206	-2492	-1531	-2444	-1997
		-3992	-1945	-3195	-2525	-2045	-2970
		-2106	-2807	-2511	-1832	-2186	-1412
		-3266	-6244	-3698	-3987	-1109	-1622
		-2376	-3523	-1668	-5328	-978	-2456
		-4364	-4222	-3009	-3691	-1151	-1143
			-2789		-1997	-1980
					-2970
GABA CRR	Q242L
	log[GABA]	220317-09-2A1	220317-09-2A2	220317-09-2A3	220317-12-2B4	220317-12-2B6	220325-02-2B4	220325-02-2B5	220325-02-2B6	220325-03-4A1
	-6.5	0	0	0	0	0	0	0	0	1
	-6	0	0	0	0	0	0	0	0	1
	-5.5	0	0	0	0	0	0	0	0	1
	-5	1	1	1	1	0	1	1	1	2
	-4.5	9	6	6	7	2	6	6	8	7
	-4	39	28	31	38	10	35	31	41	31
	-3.5	92	69	83	104	28	95	87	94	75
	-3	125	110	118	154	40	139	139	137	107
	-2.5	142	125	137	175	45	167	168	142	120
	-2	148	133	135	182	48	198	172	141	115
	Cntrl current (nA)	-486	-854	-904	-1144	-1653	-656	-432	-603	-495
	2×Q242L
	log[GABA]	220317-14-2A1	220317-14-2A2	220317-14-2A3	220317-10-2B5	220317-10-2B6	220325-05-2A1	220325-05-2A2	220325-06-2A1	220325-06-2A2	220325-06-2A3	220325-06-2B4	220325-06-2B5	220325-06-2B6
	-6.5	1	0	0	0	0	0	1	0	0	1	0	0	0
	-6	1	1	1	1	1	1	1	1	1	0	1	0	1
	-5.5	5	2	6	5	4	4	7	6	4	3	6	2	3
	-5	20	12	27	23	18	20	32	26	18	13	24	13	16
	-4.5	53	37	75	63	57	71	92	82	57	49	57	43	53
	-4	77	58	110	101	94	122	139	127	91	87	83	77	98
	-3.5	96	77	132	138	126	152	168	158	113	113	104	99	123
	-3	109	91	147	148	138	170	188	183	127	137	111	114	145
	Cntrl current (nA)	-972	-1254	-3442	-833	-584	-818	-2437	-2559	-1864	-106	-1935	-448	-268
	WT
	log[GABA]	220317-11-2A1	220317-11-2A3	220317-07-2B4	220317-07-2B5	220317-07-2B6	220317-14-2B4	220325-00-2A1	220325-00-2A2	220325-00-2A3	220325-01-2B4	220325-01-2B5	220325-01-2B6	220325-00-4A1	220325-00-4A2
	-6.5	0	0	0	0	0	0	0	0	0	0	0	0	0	0
	-6	0	0	0	0	0	0	0	0	0	0	0	0	0	0
	-5.5	0	0	0		0	0	0	0	0	0	0	0	0	0
	-5	0	0	0		0	0	0	0	0	0	0	0	0	0
	-4.5	0	1	1		0	0	0	1	1	1	1	1	1	1
	-4	3	4	4	3	3	3	3	5	7	4	4	4	4	11
	-3.5	20	25	23	21	20	19	23	32	42	26	24	27	25	53
	-3	73	79	76	75	77	74	87	118	133	90	85	115	82	133
	-2.5	128	125	123	131	148	136	154	178	204	148	154	230	146	188
	-2	133	146	140	141	177	168	183	211	220	170	182	279	183	216
	Cntrl current (nA)	-1064	-1986	-1513	-1332	-1160	-1090	-686	-986	-2447	-1444	-1052	-1938	-1415	-1507
Max current (nA)		Q242L		2×Q242L		WT
		220317	220325	220317	220325	220317	220325
		-486	-656	-1254	-818	-1064	-686
		-854	-432	-3442	-2437	-1986	-986
		-904	-603	-239	-807	-1513	-2447
		-1144	-495	-833	-2559	-1332	-1444
		-1680		-584	-1864	-1160	-1052
		-1653		-328	-1935	-1090	-1938
		-248		-381	-448	-2706	-1415
		-1433		-1504	-268	-793	-2176
		-667		-285		-1008
		-456		-375		-1574
		-288		-918		-1526
		-1539				-1013
GABA CRR	Y277C
	log[GABA]	240417-05-2A1	240417-05-2A2	240417-05-2A3	240417-01-2B4	240417-01-2B5	240417-01-2B6	240417-03-4A1	240417-03-4A2	240417-03-4A3	240516-04-2A2	240516-04-2A3	240516-00-2B4	240516-00-2B6	240516-03-4A1	240516-03-4A3
	-6	1	0	1	0	0	1	0	0	0
	-5.5	1	0	1	0	0	1	0	0	0	0	0	0	0	0	0
	-5	0	0	1	0	0	1	0	1	0	0	0	0	0	0	0
	-4.5	1	0	1	0	0	1	0	0	0	0	0	0	0	1	0
	-4	1	1	2	1	1	2	1	1	1	2	1	3	3	6	2
	-3.5	6	8	7	7	5	6	6	7	5	13	9	15	16	27	11
	-3	34	39	31	36	27	31	32	39	28	45	40	45	44	66	40
	-2.5	107	94	86	100	90	94	91	107	82	79	87	73	67	92	76
	-2	179	132	131	159	152	153	128	177	125	89	115	81	77	102	86
	-1.5	220	155	158	179	193	183	154	225	149	87	134	78	78	105	89
		236	169	171	188		203	168	239	161
	Cntrl current (nA)	-248	-770	-119	-277	-422	-471	-265	-223	-75	-4306	-1467	-4600	-9169	-2793	-4121
	2×Y277C
	log[GABA]	240417-02-2A1	240417-02-2A2	240417-02-2A3	240417-04-2B5	240417-04-2B6	240417-04-4A1	240417-04-4A2	240417-04-4A3	240516-01-2A1	240516-01-2A2	240516-01-2A3	240516-05-2B4	240516-05-2B5	240516-05-2B6	240516-04-4A1	240516-04-4A2	240516-04-4A3
	-6.5	0	1	1	0	0	0	0	0
	-6	0	1	0		0	0	0	0	0	0	0	0	0	0	0	0	0
	-5.5	1	1	3		0	0	0	0	0	0	0	0	0	0	1	0	0
	-5	1	2	4	1	1	1	1	1	1	2	1	2	1	1	3	2	1
	-4.5	6	4	8	4	6	8	6	7	8	10	9	13	9	8	14	11	9
	-4	27	22	34	14	28	44	33	33	34	39	33	48	42	36	53	47	39
	-3.5	80	67	105	47	69	127	92	76	75	74	60	80	95	86	100	99	84
	-3	133	114	178	83	99	207	147	110	100	90	71	94	128	119	136	131	112
	-2.5	165	141	214	100	112	244	179	132	111	94	76	97	133	129	145	141	126
	-2	185	155	229	110	121	256	205	134	117	96	78	97	138	136	157	153	134
	Cntrl current (nA)	-85	-75	-279	-187	-1803	-1013	-759	-2291	-3385	-3155	-3484	-5500	-2344	-2447	-2553	-5417	-2849
	WT
	log[GABA]	240417-00-2A1	240417-00-2A2	240417-00-2A3	240417-06-2A1	240417-06-2A2	240417-06-2A3	240417-00-4A1	240417-00-4A2	240417-00-4A3	240417-07-4A1	240417-07-4A2	240417-07-4A3	240516-00-2A1	240516-00-2A2	240516-00-2A3	240516-04-2B4	240516-04-2B5	240516-04-2B6	240516-00-4A1	240516-00-4A2	240516-00-4A3
	-6	0	0	0	0	0	0	0	1	0	0	0	0	0	0	0	0	0	0	0	0	0
	-5.5	0	0	0	0	0	0	0	1	0	0	0	0	0	0	0	0	0	0	0	0	0
	-5	0	0	0	0	0	0	0	0	0	0	0	0	0	0	0	0	0	0	0	0	0
	-4.5	0	0	0	1	0	0	0	1	1	0	0	1	0	1	1	0	1	1	1	1	0
	-4	2	1	3	3	2	2	4	1	2	3	2	6	3	4	5	3	5	4	4	4	3
	-3.5	15	8	16	16	14	11	23	11	15	18	11	30	22	22	32	19	30	23	22	27	17
	-3	62	39	63	72	61	48	94	60	72	61	55	113	84	65	104	58	95	84	78	118	74
	-2.5	126	100	129	143	136	106	181	156	161	114	129	246	152	96	159	91	150	145	131	230	138
	-2	165	141	164	189	185	139	219	213	221	129	182	334	185	104	174	100	171	168	155	270	168
	-1.5				205	208	147	233	223	248	134	187	372	190	102		97	170	162	170	283	178
	Cntrl current (nA)	-2191	-975	-1043	-411	-368	-1142	-1650	-105	-417	-1412	-282	-1093	-2964	-4315	-2216	-2330	-4396	-2404	-1757	-3378	-4330
Max current (nA)		Y277C		2×Y277C		WT
		240417	240516	240417	240516	240417	240516
		-770	-3648	-279	-3385	-2191	-2331
		-277	-4306	-187	-3155	-1043	-1994
		-422	-1467	-1803	-3484	-411	-3430
		-471	-2793	-1013	-5500	-368	-3481
		-351	-4062	-759	-2344	-1142	-1068
		-423	-4121	-2291	-2447	-131	-1811
		-912	-2580	-111	-3936	-305	-3261
		-341	-6363	-403	-2793	-129	-2228
		-562	-3681	-287	-4360	-1525	-2383
		-286	-1315	-195	-2313	-979	-4701
			-2747		-1414		-5883
			-2350		-2669		-3761
			-1445		-930		-2964
			-4928		-2332		-4315
			-4857		-4095		-2216
			-5060		-2004		-2330
			-5445		-2515		-4396
			-3562				-2404
GABA CRR	L292V
	log[GABA]	221116-05-2A1	221116-05-2A2	221116-05-2A3	221116-01-2B4	221116-01-2B5	221116-01-2B6	221116-03-4A1	221116-03-4A2	221116-03-4A3	221124-05-2A1	221124-05-2A2	221124-01-2B4	221124-01-2B5	221124-01-2B6	221124-03-4A1	221124-03-4A2	221124-03-4A3
	-6.5	0	0	0	0	0	0	0	0	0	0	0	0	0	0	0	0	0
	-6	0	0	0	0	0	0	0	0	0	0	0	0	0	0	0	0	0
	-5.5	0	0	0	0	0	0	0	0	0	0	0	0	0	0	0	0	0
	-5	1	1	1	0	1	1	1	0	1	1	1	1	1	1	1	1	2
	-4.5	4	5	5	3	5	4	4	3	3	8	4	4	6	6	8	8	10
	-4	21	25	26	17	24	19	21	18	18	31	20	24	32	28	33	33	43
	-3.5	57	67	70	54	67	58	62	57	59	66	60	61	82	66	70	77	91
	-3	78	98	98	84	93	90	101	94	93	89	90	88	111	88	82	112	116
	-2.5		110	109	92	118	103	105	107	113	100	112		124	97	92	130	125
	-2	88	115	106	110		114		111	106	103	117		131	86	93	126	125
	Cntrl current (nA)	-4284	-1840	-3723	-1927	-1030	-2174	-3565	-2249	-2454	-2217	-4687	-4350	-1813	-3341	-3047	-2126	-6079
	2×L292V
	log[GABA]	221116-06-2A1	221116-06-2A2	221116-06-2A3	221116-02-2B4	221116-02-2B5	221116-02-2B6	221116-05-4A1	221116-05-4A2	221116-05-4A3	221116-07-4A3	221124-06-2A1	221124-06-2A2	221124-02-2B4	221124-02-2B5	221124-02-2B6	221124-05-4A1	221124-05-4A2	221124-05-4A3
	-6.5	0	0	0	1	0	0	1	0	0	0	0	0	0	0	0	0	0	0
	-6	0	2	0	0	0	0	1	0	0	0	1	8	0	0	0	0	0	1
	-5.5	1	1	1	1	1	1	2	1	1	1	4	2	2	2	1	1	2	3
	-5	5	6	7	6	6	8	6	7	6	6	17	11	13	11	8	7	13	16
	-4.5	23	31	29	30	28	33	26	33	27	30	45	40	45	39	32	28	40	40
	-4	59	77	61	72	66	71	71	78	66	74	69	69	78	65	61	58	65	62
	-3.5	86	115	81	97	92	92	101	106	92	108	86	84	92	77	75	74	75	70
	-3	99	131	85	103	107	101	113	115	102	108	91	90	92	80	80	80	77	72
	-2.5	98	135	85	104	133*	104	113	119	94	117	86	92	94	77	81	79	74	70
	Cntrl current (nA)	-391	-79	-1722	-1326	-1007	-1375	-256	-500	-537	-425	-2293	-2544	-2524	-1258	-4129	-1135	-2330	-3628
	WT
	log[GABA]	221116-00-2A1	221116-00-2A2	221116-00-2A3	221116-03-2B4	221116-03-2B5	221116-03-2B6	221116-00-4A1	221116-00-4A2	221116-00-4A3	221116-07-4A1	221116-07-4A2	221124-00-2A1	221124-00-2A2	221124-00-2A3	221124-03-2B4	221124-03-2B6	221124-00-4A1	221124-00-4A2
	-6.5	0	0	0	0	0	0	0	0	0	1	0	0	0	0	0	0	0	0
	-6	0	0	0	0	0	0	0	0	0	0	0	0	0	0	0	0	0	0
	-5.5	0	0	0	0	0	0	0	0	0	0	0	0	0	0	0	0	0	0
	-5	0	0	0	0	0	0	0	0	0	1	0	0	0	0	0	0	0	0
	-4.5	1	0	0	0	1	1	0	1	1	1	0	1	1	0	1	0	0	0
	-4	4	3	3	3	6	4	3	4	3	3	3	4	5	3	4	3	2	3
	-3.5	22	18	21	16	29	22	16	26	20	17	15	26	31	20	23	22	20	16
	-3	56	54	82	61	78	73	59	96	80	63	54	88	118	76	80	67	83	70
	-2.5	77	88	131	115	121	118	103	171	151	115	97	152	249	140	145	110	175	149
	-2	79	105	165	138	146	137	122	206	182	140	116	187	313	166	187	104	229	192
	Cntrl current (nA)	-1016	-1375	-2362	-1074	-2074	-2381	-2852	-1984	-3066	-733	-1476	-2556	-736	-2337	-858	-2057	-2964	-1637
Max current (nA)		L292V		2×L292V		WT
		221116	221124	221116	221124	221116	221124
		-4284	-2217	-391	-2293	-1016	-4789
		-1840	-4687	-1722	-2544	-1449	-2302
		-3723	-7759	-1326	-3657	-3901	-3887
		-1927	-4350	-1007	-2524	-1486	-1605
		-1030	-1813	-1375	-1258	-3034	-1055
		-2174	-3341	-256	-4129	-3266	-2148
		-3565	-3047	-500	-1135	-2852	-2964
		-2249	-2126	-537	-2330	-1984	-3135
		-2454	-6079	-425	-3628	-3066	-5486
		-2128	-2177	-487	-1286	-1023	-1338
		-1039	-1396	-693	-1712	-1719	-3480
		-4412	-1437	-1232	-3375	-721	-813
		-2345	-2258	-666	-501	-1183	-1683
		-4491	-2612	-295	-2091	-2793	-2406
		-3638	-3865	-1121	-741	-1578	-1730
		-3159	-2215	-1142	-923	-786	-1427
		-426	-2455	-840	-2991	-1354	-1471
		-5303	-1757	-2172	-3143	-875	-2750
						-1186
GABA CRR	V309A
	log[GABA]	220317-05-2A1	220317-05-2A2	220317-05-2A3	220317-00-2B4	220317-00-2B5	220317-00-2B6	220324-07-2A2	220324-07-2A3	220324-00-2B5	220324-00-2B6	220324-04-2B6
	-6.5	0	0	0	0	0	0	0	0	0	0	0
	-6	0	0	0	0	0	0	0	0	0	0	0
	-5.5	0	0	0	0	0	0	0	0	0	0	0
	-5	1	1	1	1	1	1	1	0	0	0	0
	-4.5	9	7	8	10	6	4	4	3	2	3	3
	-4	34	32	34	48	25	24	21	17	12	16	16
	-3.5	66	61	76	120	59	75	65	67	52	69	59
	-3	79	90	100	159	84	124	100	123	105	139	108
	-2.5	82	86	106	157	96	143	110	127	131	174	128
	-2	74*	70*	96*	146*	98*	146*	106	131	131	183	129
	Cntrl current (nA)	-4542	-3599	-2836	-4298	-3661	-3645	-2054	-838	-1521	-3669	-1638
	2×V309A
	log[GABA]	220317-02-2A1	220317-02-2A2	220317-06-2B4	220317-06-2B5	220317-06-2B6	220324-02-2A2	220324-02-2A3	220324-06-2A2	220324-06-2A3	220324-08-2B4	220324-08-2B5
	-6.5	0	0	0	0	0	0	0	0	0	0	0
	-6	1	0	0	0	0	0	0	0	0	0	0
	-5.5	3	2	0	1	2	1	1	0	1	0	0
	-5	14	9	4	6	9	5	6	2	6	2	3
	-4.5	42	31	21	21	30	25	26	14	38	13	14
	-4	65	57	51	53	54	82	60	52	126	51	51
	-3.5	70	67	71	77	69	139	88	99	205	103	91
	-3	82	70	66	83	65	178	97	117	242	126	110
	-2.5						183	91	122	261	144	114
	Cntrl current (nA)	-2668	-4764	-1945	-3885	-3359	-1859	-3050	-1334	-2655	-502	-1111
	WT
	log[GABA]	220317-00-2A1	220317-00-2A2	220317-00-2A3	220317-04-2A3	220317-04-2B5	220317-04-2B6	220324-00-2A2	220324-00-2A3	220324-04-2A1	220324-04-2A3	220324-07-2B4	220324-07-2B5	220324-07-2B6
	-6.5	0	0	0	0	0	0	0	0	0	0	0	0	0
	-6	0	0	0	0	0	0	0	0	0	0	0	0	0
	-5.5	0	0	0	0	0	0	0	0	0	0	0	0	0
	-5	0	0	0	0	0	0	0	0	0	0	0	0	0
	-4.5	1	1	1	1	1	1	0	0	0	0	1	1	1
	-4	7	6	9	8	6	6	2	3	3	3	5	4	3
	-3.5	30	35	41	35	28	32	12	15	19	20	33	24	21
	-3	85	109	102	83	72	103	57	64	79	80	126	91	85
	-2.5	147	191	143	117	106	140	136	150	157	153	225	166	161
	-2	172	226	161	124	121	177	184	209	199	189	242	193	191
	Cntrl current (nA)	-4384	-1798	-6182	-2931	-2633	-2394	-951	-1207	-784	-1542	-1346	-897	-1490
Max current (nA)		V309A		2×V309A		WT
		220317	220324	220317	220324	220317	220324
		-4542	-2054	-2668	-635	-4384	-338
		-3599	-838	-4764	-1859	-2890	-951
		-2836	-1521	-3449	-3050	-4350	-1207
		-4298	-3669	-1945	-766	-2931	-784
		-3661	-995	-3885	-1334	-2604	-769
		-3645	-665	-3359	-2655	-2633	-1542
		-1743	-1638	-1384	-1111	-2394	-1346
		-2348	-5191	-1821	-2616	-2405	-897
		-2476	-1322	-1250	-1680	-3424	-3678
		-2252	-3288	-2087	-1808	-1699	-1451
		-2774	-3887	-2625	-1125	-3027	-3807
			-1104	-2422	-2510	-4561	-563
			-1573				-2899
GABA CRR	V309L
	log[GABA]	221116-04-2A1	221116-04-2A2	221116-04-2A3	221116-00-2B5	221116-00-2B6	221116-01-4A1	221116-01-4A2	221116-01-4A3	221124-04-2A2	221124-04-2A3	221124-00-2B4	221124-00-2B5	221124-00-2B6	221124-01-4A1	221124-01-4A2	221124-01-4A3
	-6.5	0	0	0	0	0	0	0	0	0	0	0	0	0	0	0	0
	-6	0	0	0	0	0	0	0	0	0	0	0	0	0	0	0	0
	-5.5	0	0	0	0	0	0	0	0	0	0	0	0	0	0	0	0
	-5	0	0	0	0	0	0	1	0	0	0	0	1	0	1	0	0
	-4.5	2	2	2	3	3	2	4	3	3	3	2	4	2	3	3	2
	-4	12	10	14	16	15	13	20	17	17	15	11	22	12	21	16	11
	-3.5	48	40	47	52	53	56	58	64	53	49	43	73	49	82	57	44
	-3	99	83	80	90	102	123	84	115	88	82	83	106	89	142	101	89
	-2.5	120	111	94	105	134	157	92	139	111	99	109	128	107	177	102	108
	-2	123	124	99	102	149	171	96	148	116	107	124	142	114	194	107	111
	Cntrl current (nA)	-1216	-951	-4125	-2316	-1112	-2070	-3353	-4201	-1239	-6009	-780	-4956	-1231	-2864	-1887	-2692
	2×V309L
	log[GABA]	221116-01-2A1	221116-01-2A2	221116-01-2A3	221116-04-2B4	221116-04-2B5	221116-04-2B6	221116-02-4A1	221116-02-4A2	221116-02-4A3	221124-01-2A2	221124-01-2A3	221124-04-2B4	221124-04-2B6	221124-02-4A1	221124-02-4A2	221124-02-4A3
	-6.5	0	0	0	0	0	0	0	1	0	0	0	0	0	0	0	0
	-6	0	0	0	0	0	0	0	1	0	0	0	0	0	0	0	0
	-5.5	0	0	0	0	0	0	1	1	0	0	0	0	0	1	0	0
	-5	2	1	1	1	1	1	1	1	1	2	2	2	1	2	1	2
	-4.5	11	8	8	6	6	4	5	4	9	10	11	12	9	9	6	9
	-4	43	36	33	29	30	20	28	23	35	49	40	43	39	46	29	36
	-3.5	86	80	68	70	81	57	81	68	70	109	70	84	80	111	72	70
	-3	108	107	85	97	120	85	126	104	87	136	79	102	103	151	98	87
	-2.5	115	126	94	117	137	98	149	121	100	158	79	102	112	174	104	88
	-2		130	95	115	154	104	161	129		162	79	109	118	185	105	86
	Cntrl current (nA)	-1608	-616	-2509	-1547	-903	-1650	-689	-218	-2315	-1156	-7583	-2850	-1163	-770	-1385	-3657
	WT
	log[GABA]	221116-00-2A1	221116-00-2A2	221116-00-2A3	221116-03-2B4	221116-03-2B5	221116-03-2B6	221116-00-4A1	221116-00-4A2	221116-00-4A3	221116-07-4A1	221116-07-4A2	221124-00-2A1	221124-00-2A2	221124-00-2A3	221124-03-2B4	221124-03-2B6	221124-00-4A1	221124-00-4A2
	-6.5	0	0	0	0	0	0	0	0	0	1	0	0	0	0	0	0	0	0
	-6	0	0	0	0	0	0	0	0	0	0	0	0	0	0	0	0	0	0
	-5.5	0	0	0	0	0	0	0	0	0	0	0	0	0	0	0	0	0	0
	-5	0	0	0	0	0	0	0	0	0	1	0	0	0	0	0	0	0	0
	-4.5	1	0	0	0	1	1	0	1	1	1	0	1	1	0	1	0	0	0
	-4	4	3	3	3	6	4	3	4	3	3	3	4	5	3	4	3	2	3
	-3.5	22	18	21	16	29	22	16	26	20	17	15	26	31	20	23	22	20	16
	-3	56	54	82	61	78	73	59	96	80	63	54	88	118	76	80	67	83	70
	-2.5	77	88	131	115	121	118	103	171	151	115	97	152	249	140	145	110	175	149
	-2	79	105	165	138	146	137	122	206	182	140	116	187	313	166	187	104	229	192
	Cntrl current (nA)	-1016	-1375	-2362	-1074	-2074	-2381	-2852	-1984	-3066	-733	-1476	-2556	-736	-2337	-858	-2057	-2964	-1637
Max current (nA)		V309L		2×V309L		WT
		221116	221124	221116	221124	221116	221124
		-1216	-1239	-1608	-3433	-1016	-4789
		-951	-6009	-616	-1156	-1449	-2302
		-4125	-780	-2509	-7583	-3901	-3887
		-1679	-4956	-1547	-2850	-1486	-1605
		-2316	-1231	-903	-3409	-3034	-1055
		-1112	-2864	-1650	-1163	-3266	-2148
		-2070	-1887	-689	-770	-2852	-2964
		-3353	-2692	-218	-1385	-1984	-3135
		-4201	-989	-2315	-3657	-3066	-5486
		-2568	-2147	-1020	-1109	-1023	-1338
		-890	-1737	-1777	-2041	-1719	-3480
		-690	-2331	-1580	-2180	-721	-813
		-2166	-1945	-2014	-1461	-1183	-1683
		-901	-1870	-1934	-2658	-2793	-2406
		-2961	-1232	-796	-631	-1578	-1730
		-2213	-1685	-3273	-1642	-786	-1427
		-1889	-1551	-931	-1470	-1354	-1471
		-1347		-6288	-2252	-875	-2750
						-1186
GABA CRR	T314P
	log[GABA]	240417-00-2B4	240417-00-2B5	240417-00-2B6	240417-06-2B5	240417-06-2B6	240417-01-4A1	240417-01-4A2	240417-01-4A3	240516-03-2A1	240516-03-2A2	240516-03-2A3	240516-03-2B4	240516-03-2B5	240516-03-2B6	240516-01-4A1	240516-01-4A2	240516-01-4A3
	-6.5	0	0	2	0	1	0	0	0
	-6	0	0	2	0	1	0	0	0	0	0	0	0	0	0	0	0	0
	-5.5	0	0	2	0	1	0	0	0	1	0	0	0	0	0	0	0	0
	-5	2	1	3	1	3	1	1	2	3	2	1	2	1	1	2	1	1
	-4.5	9	5	8	8	10	7	6	10	17	10	8	12	9	9	9	8	10
	-4	39	26	33	35	41	35	26	40	71	41	38	44	47	41	37	35	46
	-3.5	87	80	90	88	102	96	67	90	135	80	93	81	103	92	74	84	102
	-3	122	124	134	131	126	142	101	126	170	101	125	101	128	116	93	113	139
	-2.5	135	137	153	162	151	167	123	143	204	109	140	106	126	123	102	126	155
	-2	135	136	168	168	171	175	120	158	205	114	145	112	127	125	107	133	166
	Cntrl current (nA)	-245	-2483	-293	-271	-516	-598	-2079	-590	-1621	-4080	-2030	-2178	-3033	-7741	-1510	-2103	-3458
	2×T314P
	log[GABA]	240417-01-2A1	240417-01-2A2	240417-01-2A3	240417-05-2B4	240417-05-2B6	240417-02-4A1	240417-02-4A2	240417-02-4A3	240516-06-2A1	240516-06-2A2	240516-06-2A3	240516-02-2B4	240516-02-2B5	240516-02-2B6	240516-02-4A1	240516-02-4A2	240516-02-4A3
	-6.5	0	0	0	2	6	1	0	0
	-6	0	1	1	2	7	1	1	1	2	2	1	1	1	1	2	1	1
	-5.5	2	4	5	5	10	4	3	3	4	4	4	6	6	4	6	4	4
	-5	11	19	26	22	24	20	11	15	18	21	21	26	30	19	25	19	20
	-4.5	38	56	86	71	66	56	37	52	62	62	57	70	83	57	68	62	59
	-4	68	107	138	132	116	81	67	94	107	97	90	103	126	92	105	110	92
	-3.5	88	147	155	167	144	112	84	120	123	109	99	113	142	111	126	132	104
	-3	102	158	166	190	167	117	95	136	128	116	116	120	152	120	140	145	112
	-2.5	108	165	175	204	181*	106	98	147	131	122	115	124	156	121	147	156	121
	Cntrl current (nA)	-245	-2483	-293	-271	-516	-598	-2079	-590	-1344	-1792	-962	-1889	-1896	-1298	-799	-2027	-1066
	WT
	log[GABA]	240417-00-2A1	240417-00-2A2	240417-00-2A3	240417-06-2A1	240417-06-2A2	240417-06-2A3	240417-00-4A1	240417-00-4A2	240417-00-4A3	240417-07-4A1	240417-07-4A2	240417-07-4A3	240516-00-2A1	240516-00-2A2	240516-00-2A3	240516-04-2B4	240516-04-2B5	240516-04-2B6	240516-00-4A1	240516-00-4A2	240516-00-4A3
	-6	0	0	0	0	0	0	0	1	0	0	0	0	0	0	0	0	0	0	0	0	0
	-5.5	0	0	0	0	0	0	0	1	0	0	0	0	0	0	0	0	0	0	0	0	0
	-5	0	0	0	0	0	0	0	0	0	0	0	0	0	0	0	0	0	0	0	0	0
	-4.5	0	0	0	1	0	0	0	1	1	0	0	1	0	1	1	0	1	1	1	1	0
	-4	2	1	3	3	2	2	4	1	2	3	2	6	3	4	5	3	5	4	4	4	3
	-3.5	15	8	16	16	14	11	23	11	15	18	11	30	22	22	32	19	30	23	22	27	17
	-3	62	39	63	72	61	48	94	60	72	61	55	113	84	65	104	58	95	84	78	118	74
	-2.5	126	100	129	143	136	106	181	156	161	114	129	246	152	96	159	91	150	145	131	230	138
	-2	165	141	164	189	185	139	219	213	221	129	182	334	185	104	174	100	171	168	155	270	168
	-1.5				205	208	147	233	223	248	134	187	372	190	102		97	170	162	170	283	178
	Cntrl current (nA)	-2191	-975	-1043	-411	-368	-1142	-1650	-105	-417	-1412	-282	-1093	-2964	-4315	-2216	-2330	-4396	-2404	-1757	-3378	-4330
Max current (nA)		T314P		2×T314P		WT
		240417	240516	240417	240516	240417	240516
		-245	-1621	-1378	-1344	-2191	-2331
		-293	-4080	-675	-1792	-1043	-1994
		-1227	-2030	-529	-962	-411	-3430
		-271	-2178	-1513	-1889	-368	-3481
		-516	-3033	-1117	-1896	-1142	-1068
		-598	-7741	-828	-1298	-131	-1811
		-2079	-3828	-213	-645	-305	-3261
		-590	-1732	-240	-1056	-129	-2228
		-592	-1297	-1439	-1064	-1525	-2383
		-1227	-1395	-228	-1084	-979	-4701
			-1942		-946		-5883
			-1872		-1424		-3761
			-4343		-850		-2964
			-1108		-1586		-4315
			-4036		-1920		-2216
			-3736		-1996		-2330
			-1227		-1438		-4396
			-2070		-852		-2404
GABA CRR	L316F
	log[GABA]	250227-01-2A1	250227-01-2A2	250227-01-2A3	250227-05-2B4	250227-05-2B5	250227-05-2B6	250306-01-2A3	250306-08-2A1	250306-08-2A2	250306-08-2A3	250306-01-2B4	250306-01-2B5	250306-01-2B6
	-6.5	0	0	0	0	0	0	0				0		0
	-6	0	0	0	0	0	0	0	0	0	0	0	0	0
	-5.5	0	0		0	0	0	0	0	0	0	0	0	0
	-5	0	0	1	0	0	0	0	0	0	0	0	1	0
	-4.5	3	2	5	3	3	3	2	1	2	2	2	8	3
	-4	18	13	25	19	15	16	15	8	13	15	10	48	17
	-3.5	58	46	68	74	52	47	62	29	50	57	43	151	66
	-3	90	78	99	92	84	74	131	52	91	111	88	256	127
	-2.5	107	87	109	95	100	89	214	68	109	141	116	304	159
	-2	105	88	105	116	107	92		75	119	155	128	321	173
	-1.5								74	125	161
	Cntrl current (nA)	-2409	-3933	-5683	-4088	-3928	-2895	-4167	-365	-3503	-951	-966	-849	-2901
	2×L316F
	log[GABA]	250227-06-2A2	250227-06-2A3	250227-07-2A1	250227-07-2A2	250227-02-2B5	250227-02-2B6	250306-02-2A1	250306-02-2A2	250306-02-2A3	250306-02-2B4	250306-02-2B5	250306-02-2B6
	-6.5	0	0	0	0	0	0	0	0	0	0	0	0
	-6	0	0	0	0	0	0	0	0	0	0	0	1
	-5.5	0	0	0	0	0	0	0	0	0	0	0	0
	-5	1	1	1	1	1	1	1	1	0	1	1	1
	-4.5	5	6	5	4	5	7	5	4	3	4	6	8
	-4	26	32	27	24	26	31	26	25	19	26	34	32
	-3.5	69	72	65	68	62	66	84	75	67	82	109	95
	-3	81	85	74	83	70	75	126	107	111	111	148	127
	-2.5	89	98	83	94	79	82	143	121	115	109	173	151
	-2	89	98	82	86	82	78	147	127	102	117	188	161
	Cntrl current (nA)	-2246	-2416	-3347	-1472	-4228	-5315	-1169	-1226	-667	-643	-265	-1097
	WT
	log[GABA]	250227-00-2A1	250227-00-2A2	250227-00-2A3	250227-04-2B4	250227-04-2B5	250227-05-4A1	250227-05-4A2	250227-05-4A3	250227-04-4A1	250227-04-4A3	250306-00-2A1	250306-00-2A2	250306-00-2A3	250306-07-2A1	250306-07-2A3	250306-00-2B5	250306-00-2B6	250306-07-2B4	250306-07-2B5	250306-07-2B6
	-6.5	0	0	0	0	0	0		0	0	0	0	0	1			0	0
	-6	0	0	0	0	0	0		0	0	0	0	0	0	0	0	0	0	0	0	0
	-5.5	0	0	0	0	0	0		0	0	0	0	0	1	0	0	0	0	0	0	0
	-5	0	0	0	0	0	0		0	0	0	0	0	1	0	0	0	0	0	0	0
	-4.5	0	0	0	0	0	0	0	0	0	1	0	0	0	0	0	0	0	0	0	0
	-4	3	2	3	3	2	3	2	3	3	4	1	2	1	2	2	2	2	2	2	1
	-3.5	18	12	22	16	15	20	16	18	20	23	9	12	11	10	10	11	10	14	13	9
	-3	75	52	86	59	65	68	66	60	66	68	50	64	59	51	52	59	51	57	64	44
	-2.5	138	101	164	106	132	110	126	103	110	104	152	172	187	137	131	155	126	117	142	117
	-2	158	118	199	130	172	125	155	127	120	123	246	253	298	202	177	213	172	151	171	166
	-1.5														229	192			166	171	185
	Cntrl current (nA)	-2080	-2452	-2587	-1314	-1349	-3086	-2430	-1565	-1848	-2812	-1053	-425	-368	-493	-1549	-3281	-4069	-1329	-5035	-1474
Max current (nA)		L316F		2×L316F		WT
		250227	250306	250227	250306	250227	250306
		-2409	-270	-1722	-1718	-2741	-1128
		-3933	-4391	-2246	-1562	-976	-2967
		-5683	-1533	-1472	-680	-3391	-7004
		-4088	-1237	-2466	-750	-4413	-6999
		-3928	-2729	-2408	-498	-2806	-2208
		-2895	-5030	-4228	-1764	-5051	-8635
		-6578	-1351	-5315	-776	-3550	-2731
		-1422	-793	-1582	-476	-4404	-757
		-2776	-636	-2930	-824	-2369	-1317
		-2528	-531	-3856	-3869	-2080	-2400
		-3688	-1920	-3183	-629	-2452	-429
		-3473	-3022	-1234	-148	-2587	-427
		-2533	-4824	-2237	-2169	-1314	-1592
		-2629	-1957	-2726	-790	-1349	-431
		-3553		-1035		-3086	-506
				-1644
GABA CRR	T317I
	log[GABA]	221117-04-2A1	221117-04-2A2	221117-04-2A3	221117-01-2B4	221117-01-2B5	221117-01-2B6	221117-03-4A1	221117-03-4A2	221117-03-4A3	221130-04-2A1	221130-04-2A2	221130-04-2A3	221130-01-2B4	221130-01-2B5	221130-01-2B6
	-6.5	1	1	1	1	0	1	1	1	0
	-6	0	1	1	2	0	1	1	1	0	0	0	0	0	0	0
	-5.5	1	1	1	0	0	1	2	1	0	0	0	0	0	0	0
	-5	1	1	2	0	0	2	1	0	0	0	0	0	0	0	0
	-4.5	1	1	1	1	0	1	1	1	0	0	0	0	0	0	0
	-4	2	2	2	1	1	2	2	1	1	1	1	1	1	1	1
	-3.5	4	6	5	6	5	5	4	4	4	4	4	5	4	4	6
	-3	24	33	29	34	33	26	24	24	27	27	28	29	24	27	37
	-2.5	116	153	139	171	160	122	112	116	118	118	126	123	104	110	163
	-2	290	364	327	389	388	297	264	295	259	243	271	238	217	199	322
											279	341	278	275	241
	Cntrl current (nA)	-2288	-1150	-1425	-988	-3672	-3015	-1608	-1735	-1023	-1138	-1058	-1474	-980	-1585	-2956
	2×T317I
	log[GABA]	221117-02-2A1	221117-02-2A2	221117-02-2A3	221117-04-2B4	221117-04-2B5	221117-04-4A1	221117-04-4A2	221117-04-4A3	221130-02-2A1	221130-02-2A3	221130-04-2B4	221130-04-2B5	221130-04-2B6
	-6.5	2	2	1	12	5	2	4	2
	-6	5	1	1	13	6	1	9	1	0	1	0	0	0
	-5.5	3	0	1	13	5	3	9	2	0	0	0	0	0
	-5	13	1	1	17	6	4	5	5	2	0	0	0	0
	-4.5	4	1	1	17	9	2	7	1	0	0	1	0	0
	-4	10	2	4	15	8	3	6	1	0	1	1	0	1
	-3.5	8	4	5	24	14	6	7	3	3	3	5	2	5
	-3	21	23	24	45	45	30	30	23	21	22	32	19	23
	-2.5	115	108	110	145	193	127	124	126	121	127	175	112	117
	-2	328	344	343	440	599	467	411	375	408	446	559	375	365
	-1.5									667	800	848	701	544
	Cntrl current (nA)	-19	-26	-15	-9	-30	-12	-3	-17	-62	-39	-40	-44	-44
	WT
	log[GABA]	221117-00-2A1	221117-00-2A2	221117-02-2B4	221117-02-2B5	221117-02-2B6	221117-00-4A1	221117-00-4A2	221117-00-4A3	221130-00-2A1	221130-00-2A2	221130-00-2A3	221130-02-2B4	221130-02-2B5	221130-02-2B6	221130-05-4A1	221130-05-4A2	221130-05-4A3
	-6.5	0	0	0	0	0	0	0	0
	-6	0	0	0	0	0	0	0	0	0	0	0	0	0	0	0	0	0
	-5.5	0	0	0	0	0	0	0	0	0	0	0	0	0	0	0	0	0
	-5	0	0	0	0	0	0	0	0	0	0	0	0	0	0	0	0	0
	-4.5	0	0	0	0	0	1	0	0	0	0	0	0	0	1	0	0	0
	-4	3	2	2	2	2	2	2	2	2	2	2	3	2	3	2	2	3
	-3.5	17	13	15	16	14	15	14	13	12	12	12	21	13	18	11	15	16
	-3	67	57	67	73	61	64	57	59	54	55	55	69	51	65	50	58	62
	-2.5	143	121	155	148	129	136	114	125	110	129	116	110	101	122	103	110	106
	-2	171	153	211	195	166	182	141	157	140	177	148	123	142	138	131	132	122
	-1.5									155	196	159	125	131	149	138	148	122
	Cntrl current (nA)	-1150	-389	-304	-1317	-1638	-1353	-1241	-684	-3015	-326	-1323	-3077	-1732	-1003	-2377	-1313	-3174
Max current (nA)		T317I		2×T317I		WT
		221117	221130	221117	221130	221117	221130
		-512	-3171	-63	-412	-1964	-4234
		-676	-3611	-89	-358	-594	-1957
		-444	-4091	-51	-313	-1760	-3772
		-368	-2699	-39	-342	-640	-1389
		-1896	-3818	-180	-305	-2564	-3108
		-618	-5274	-56	-238	-2717	-1735
		-765	-1996	-11	-376	-2461	-3863
		-785	-2527	-63	-395	-1754	-705
		-907	-1914	-16	-403	-1072	-4400
		-566	-1622	-186	-301	-807	-1923
		-479	-2366	-7	-454	-1810	-1722
		-202	-3101	-133	-202	-2050	-1148
		-478	-1877	-55	-404	-4049	-3526
		-214	-2697	-75	-397	-2114	-1147
		-2379		-12		-2291	-2122
		-575		-61		-927
						-380
GABA CRR	S324G
	log[GABA]	240417-04-2A1	240417-04-2A2	240417-04-2A3	240417-02-2B4	240417-02-2B5	240417-02-2B6	240417-06-4A1	240417-06-4A2	240417-06-4A3	240516-05-2A1	240516-05-2A2	240516-05-2A3	240516-01-2B4	240516-01-2B5	240516-01-2B6	240516-05-4A1	240516-05-4A2	240516-05-4A3
	-6.5	0	1	1	0	0	1	0	3	0
	-6	0	1	1	0	0	1	0	2	0	0	0	0	0	0	0	0	0	0
	-5.5	0	1	0	0	0	1	0	4	0	0	0	0	0	0	0	0	0	0
	-5	0	3	0	0	0	1	0	3	0	0	0	0	0	0	0	0	0	0
	-4.5	0	3	1	0	0	1	1	4	0	0	1	1	0	0	0	1	0	0
	-4	2	5	2	2	3	2	5	2	2	3	4	6	3	2	3	5	3	2
	-3.5	16	23	11	13	19	13	23	12	11	22	22	35	20	15	17	29	17	15
	-3	68	105	54	59	68	60	69	49	52	79	71	89	68	71	58	96	60	86
	-2.5	161	262	142	151	137	145	125	133	138	137	112	115	112	138	96	131	103	197
	-2	202	386	213	216	179	203	164	212	210	159	125	127	127	167	111	147	120	291
	-1.5	239	438	250	245	191	230	170	227	241	171		132	125	168	108	149	141
	Cntrl current (nA)	-723	-77	-250	-174	-935	-742	-578	-35	-199	-3893	-3693	-2660	-3689	-4783	-3119	-3803	-4518	-2077
	2×S324G
	log[GABA]	240417-03-2A1	240417-03-2A2	240417-03-2A3	240417-03-2B5	240417-03-2B6	240417-05-4A1	240417-05-4A2	240417-05-4A3	240516-02-2A1	240516-02-2A2	240516-02-2A3	240516-06-2B4	240516-06-2B5	240516-06-2B6	240516-06-4A1	240516-06-4A2	240516-06-4A3
	-6.5	0	0	6	1	1	0	6	0
	-6	0	0	1	1	1	0	0	0	0	0	0	0	0	1	0	0	0
	-5.5	0	0	0	1	1	0	0	4	0	0	0	0	0	1	0	0	0
	-5	0	0	1	0	1	0	0	0	0	0	0	0	0	1	0	0	0
	-4.5	0	0	0	0	1	0	2	1	0	0	0	0	0	1	0	0	0
	-4	1	1	2	1	2	1	1	1	1	1	2	1	1	2	2	1	1
	-3.5	7	8	7	6	7	5	9	6	7	6	12	8	8	7	11	8	10
	-3	46	43	39	32	34	31	48	33	43	36	55	40	47	42	57	54	49
	-2.5	197	147	153	133	138	131	202	138	136	116	121	112	135	165	150	195	125
	-2	429	238	295	285	290	275	426	264	221	180	155	161	196	293	211	308	183
	-1.5	547	324	380	378	392	362	535	326	249	200	165	177	208	344	234	332	189
	Cntrl current (nA)	-330	-505	-153	-114	-480	-133	-128	-83	-2388	-2242	-1809	-2416	-2936	-946	-2519	-2950	-2315
	WT
	log[GABA]	240417-00-2A1	240417-00-2A2	240417-00-2A3	240417-06-2A1	240417-06-2A2	240417-06-2A3	240417-00-4A1	240417-00-4A2	240417-00-4A3	240417-07-4A1	240417-07-4A2	240417-07-4A3	240516-00-2A1	240516-00-2A2	240516-00-2A3	240516-04-2B4	240516-04-2B5	240516-04-2B6	240516-00-4A1	240516-00-4A2	240516-00-4A3
	-6	0	0	0	0	0	0	0	1	0	0	0	0	0	0	0	0	0	0	0	0	0
	-5.5	0	0	0	0	0	0	0	1	0	0	0	0	0	0	0	0	0	0	0	0	0
	-5	0	0	0	0	0	0	0	0	0	0	0	0	0	0	0	0	0	0	0	0	0
	-4.5	0	0	0	1	0	0	0	1	1	0	0	1	0	1	1	0	1	1	1	1	0
	-4	2	1	3	3	2	2	4	1	2	3	2	6	3	4	5	3	5	4	4	4	3
	-3.5	15	8	16	16	14	11	23	11	15	18	11	30	22	22	32	19	30	23	22	27	17
	-3	62	39	63	72	61	48	94	60	72	61	55	113	84	65	104	58	95	84	78	118	74
	-2.5	126	100	129	143	136	106	181	156	161	114	129	246	152	96	159	91	150	145	131	230	138
	-2	165	141	164	189	185	139	219	213	221	129	182	334	185	104	174	100	171	168	155	270	168
	-1.5				205	208	147	233	223	248	134	187	372	190	102		97	170	162	170	283	178
	Cntrl current (nA)	-2191	-975	-1043	-411	-368	-1142	-1650	-105	-417	-1412	-282	-1093	-2964	-4315	-2216	-2330	-4396	-2404	-1757	-3378	-4330
Max current (nA)		S324G		2×S324G		WT
		240417	240516	240417	240516	240417	240516
		-723	-3893	-330	-2388	-2191	-2331
		-250	-3693	-505	-2242	-1043	-1994
		-174	-2660	-153	-1809	-411	-3430
		-935	-3689	-114	-2416	-368	-3481
		-742	-4783	-480	-2936	-1142	-1068
		-578	-3119	-133	-946	-131	-1811
		-199	-3704	-128	-1013	-305	-3261
		-625	-3999	-155	-1918	-129	-2228
		-610	-3183	-1503	-1817	-1525	-2383
		-507	-4490	-753	-830	-979	-4701
			-3564		-813		-5883
			-4611		-3116		-3761
			-2705		-1015		-2964
			-6419		-453		-4315
			-4141		-2269		-2216
			-6529		-4144		-2330
			-4490		-3820		-4396
			-6194				-2404
GABA CRR	T336M
	log[GABA]	220317-01-2A1	220317-01-2A2	220317-01-2A3	220317-05-2B5	220317-05-2B6	220324-01-2A1	220324-01-2A2	220324-01-2A3	220324-05-2A1	220324-05-2A2	220324-05-2A3
	-6.5	0	0	0	0	0	0	0	0	0	0	0
	-6	0	0	0	0	0	0	0	0	0	0	0
	-5.5	0	0	0	0	0	0	0	0	0	0	0
	-5	0	0	0	0	0	0	0	0	0	0	0
	-4.5	2	2	3	1	2	1	1	1	1	1	1
	-4	12	11	15	8	11	6	8	7	4	8	5
	-3.5	51	45	57	39	56	34	49	40	27	55	29
	-3	110	97	112	86	156	111	156	114	87	193	103
	-2.5	129	127	145	129	232	183	236	172	152	325	170
	-2	131	136	158	135	258	216	278	198	188	387	207
	Cntrl current (nA)	-2287	-2571	-1450	-1617	-1133	-1022	-1083	-1284	-247	-428	-765
	2×T336M
	log[GABA]	220317-07-2A1	220317-07-2A2	220317-07-2A3	220317-02-2B4	220317-02-2B5	220317-02-2B6	220324-02-2B4	220324-02-2B5	220324-02-2B6	220324-06-2B4	220324-06-2B5	220324-06-2B6
	-6.5	0	0	0	0	0	0	0	0	0	0	0	0
	-6	0	0	0	0	0	0	0	0	0	0	0	0
	-5.5	0	0	0	0	0	0	0	0	0	0	0	0
	-5	1	0	1	0	1	1	1	0	0	1	0	0
	-4.5	4	3	5	3	4	5	2	1	2	3	2	2
	-4	22	19	20	15	23	27	17	11	14	24	13	11
	-3.5	65	61	54	49	82	86	87	61	63	130	59	56
	-3	97	97	78	83	139	141	205	173	126	332	126	143
	-2.5	105	109	91	100	168	167	290	269	161	413	171	207
	-2	108	116	89		176	178	340	323	169		193	234
	Cntrl current (nA)	-3670	-2238	-2532	-2922	-1996	-4208	-548	-1292	-626	-1066	-689	-566
	WT
	log[GABA]	220317-00-2A1	220317-00-2A2	220317-00-2A3	220317-04-2A3	220317-04-2B5	220317-04-2B6	220324-00-2A2	220324-00-2A3	220324-04-2A1	220324-04-2A3	220324-07-2B4	220324-07-2B5	220324-07-2B6
	-6.5	0	0	0	0	0	0	0	0	0	0	0	0	0
	-6	0	0	0	0	0	0	0	0	0	0	0	0	0
	-5.5	0	0	0	0	0	0	0	0	0	0	0	0	0
	-5	0	0	0	0	0	0	0	0	0	0	0	0	0
	-4.5	1	1	1	1	1	1	0	0	0	0	1	1	1
	-4	7	6	9	8	6	6	2	3	3	3	5	4	3
	-3.5	30	35	41	35	28	32	12	15	19	20	33	24	21
	-3	85	109	102	83	72	103	57	64	79	80	126	91	85
	-2.5	147	191	143	117	106	140	136	150	157	153	225	166	161
	-2	172	226	161	124	121	177	184	209	199	189	242	193	191
	Cntrl current (nA)	-4384	-1798	-6182	-2931	-2633	-2394	-951	-1207	-784	-1542	-1346	-897	-1490
Max current (nA)		T336M		2×T336M		WT
		220317	220324	220317	220324	220317	220324
		-2287	-1022	-3670	-1292	-4384	-338
		-2571	-1083	-2238	-626	-2890	-951
		-1450	-1284	-2532	-1066	-4350	-1207
		-5658	-247	-2922	-689	-2931	-784
		-1617	-428	-1996	-566	-2604	-769
		-1133	-765	-4208	-248	-2633	-1542
		-2865	-682	-832	-599	-2394	-1346
		-4754	-1327	-1131	-990	-2405	-897
		-5309	-727	-1776	-333	-3424	-3678
		-1904	-463	-1308	-226	-1699	-1451
		-2360	-675	-2326	-890	-3027	-3807
		-1612			-632	-4561	-563
					-548		-2899
GABA CRR	Y346C
	log[GABA]	221116-02-2A1	221116-02-2A2	221116-02-2A3	221116-05-2B5	221116-05-2B6	221116-04-4A1	221116-04-4A2	221116-04-4A3	221124-02-2A1	221124-02-2A3	221124-05-2B4	221124-05-2B5	221124-05-2B6	221124-04-4A1	221124-04-4A2	221124-04-4A3
	-6.5	0	0	0	0	0	0	0	1	0	0	0	0	0	0	0	0
	-6	0	0	0	0	0	0	0	0	0	0	0	0	0	0	0	0
	-5.5	0	0	0	0	0	0	0	0	0	0	0	0	0	0	0	0
	-5	0	0	0	0	1	0	0	0	0	0	0	0	0	1	0	1
	-4.5	1	3	2	2	3	2	2	1	3	3	3	2	2	4	2	5
	-4	9	18	11	10	13	12	9	9	20	17	17	14	11	20	13	25
	-3.5	41	59	43	38	42	47	38	42	68	51	55	56	46	62	44	91
	-3	96	95	85	71	83	91	79	100	112	82	81	97	87	96	77	153
	-2.5	132	106	105	86	106	107	106	136	129	94	97	111	109	117	95	185
	-2	146	109	114	94	115	114	114	144	136	95	93		117		100	194
	Cntrl current (nA)	-1211	-3224	-1748	-2235	-1629	-2099	-1788	-617	-6011	-5313	-2892	-1029	-1697	-4584	-3025	-2234
	2×Y346C
	log[GABA]	221116-03-2A1	221116-03-2A2	221116-03-2A3	221116-06-2B4	221116-06-2B5	221116-06-2B6	221116-06-4A1	221116-06-4A2	221116-06-4A3	221124-03-2A2	221124-03-2A3	221124-06-2B5	221124-06-2B6	221124-06-4A1	221124-06-4A2	221124-06-4A3
	-6.5	0	0	0	0	0	0	0	0	0	0	0	0	0	1	0	0
	-6	0	0	0	0	0	0	0	0	0	0	0	0	0	1	0	1
	-5.5	0	0	0	0	0	0	0	0	1	0	0	1	1	2	1	2
	-5	2	2	2	2	2	1	2	2	1	3	3	4	3	6	3	4
	-4.5	8	9	10	12	11	8	10	11	7	16	15	20	15	21	13	17
	-4	38	41	39	43	38	33	40	41	33	46	43	57	43	45	42	50
	-3.5	79	87	77	78	61	69	78	77	77	76	67	87	72	61	69	67
	-3	102	121	96	95	70	90	95	95	106	86	76	97	93	65	84	80
	-2.5	114	134	109	102	75	98	104	107	113	95	78	98	99	65	91	85
	-2	117	142	108	103	73*	98	103	102	114	102	72				89	92
	Cntrl current (nA)	-323	-353	-1832	-1945	-2280	-1807	-1854	-1763	-242	-2265	-5545	-2207	-2320	-4284	-3916	-2314
	WT
	log[GABA]	221116-00-2A1	221116-00-2A2	221116-00-2A3	221116-03-2B4	221116-03-2B5	221116-03-2B6	221116-00-4A1	221116-00-4A2	221116-00-4A3	221116-07-4A1	221116-07-4A2	221124-00-2A1	221124-00-2A2	221124-00-2A3	221124-03-2B4	221124-03-2B6	221124-00-4A1	221124-00-4A2
	-6.5	0	0	0	0	0	0	0	0	0	1	0	0	0	0	0	0	0	0
	-6	0	0	0	0	0	0	0	0	0	0	0	0	0	0	0	0	0	0
	-5.5	0	0	0	0	0	0	0	0	0	0	0	0	0	0	0	0	0	0
	-5	0	0	0	0	0	0	0	0	0	1	0	0	0	0	0	0	0	0
	-4.5	1	0	0	0	1	1	0	1	1	1	0	1	1	0	1	0	0	0
	-4	4	3	3	3	6	4	3	4	3	3	3	4	5	3	4	3	2	3
	-3.5	22	18	21	16	29	22	16	26	20	17	15	26	31	20	23	22	20	16
	-3	56	54	82	61	78	73	59	96	80	63	54	88	118	76	80	67	83	70
	-2.5	77	88	131	115	121	118	103	171	151	115	97	152	249	140	145	110	175	149
	-2	79	105	165	138	146	137	122	206	182	140	116	187	313	166	187	104	229	192
	Cntrl current (nA)	-1016	-1375	-2362	-1074	-2074	-2381	-2852	-1984	-3066	-733	-1476	-2556	-736	-2337	-858	-2057	-2964	-1637
Max current (nA)		Y346C		2×Y346C		WT
		221116	221124	221116	221124	221116	221124
		-1211	-6011	-323	-4455	-1016	-4789
		-3224	-1795	-353	-2265	-1449	-2302
		-1748	-5313	-1832	-5545	-3901	-3887
		-1032	-2892	-1945	-2180	-1486	-1605
		-2235	-1029	-2280	-2207	-3034	-1055
		-1629	-1697	-1807	-2320	-3266	-2148
		-2099	-4584	-1854	-4284	-2852	-2964
		-1788	-3025	-1763	-3916	-1984	-3135
		-617	-2234	-242	-2314	-3066	-5486
		-1677	-3643	-615	-2012	-1023	-1338
		-967	-3578	-859	-5205	-1719	-3480
		-3287	-3362	-3219	-1250	-721	-813
		-1472	-6516	-962	-1654	-1183	-1683
		-1769	-3000	-326	-2735	-2793	-2406
		-2158	-3735	-2152	-1881	-1578	-1730
		-1959	-2720	-1587	-1496	-786	-1427
		-2268	-1228	-1184	-4826	-1354	-1471
		-2767	-2788	-2074	-1755	-875	-2750
						-1186
GABA CRR	Y474C
	log[GABA]	220317-06-2A1	220317-06-2A2	220317-06-2A3	220317-01-2B4	220317-01-2B5	220317-01-2B6	220324-01-2B4	220324-01-2B5	220324-05-2B4	220324-05-2B5	220324-05-2B6
	-6.5	0	0	0	0	0	0	0	0	0	0	0
	-6	0	0	0	0	0	0	0	0	0	0	0
	-5.5	0	0	0	0	0	0	0	0	0	0	0
	-5	0	1	0	0	0	1	0	0	0	0	0
	-4.5	2	4	3	2	3	3	1	2	1	2	1
	-4	10	19	18	11	15	17	10	12	8	11	7
	-3.5	41	55	58	41	50	56	51	59	32	55	36
	-3	83	95	103	78	88	99	144	153	63	139	98
	-2.5	101	106	124	97	104	115	209	214	78	196	136
	-2		102	124	97	106	118	210	234	82	222	155
	Cntrl current (nA)	-2392	-2041	-2880	-3890	-1897	-5235	-2778	-2761	-6305	-941	-891
	2×Y474C
	log[GABA]	220317-03-2A1	220317-03-2A2	220317-03-2A3	220317-03-2B4	220317-03-2B5	220324-03-2A2	220324-03-2A3	220324-03-2B4	220324-03-2B5	220324-03-2B6
	-6.5	0	0	0	0	0	0	0	0	0	0
	-6	0	0	0	0	0	0	0	0	0	0
	-5.5	1	1	1	1	1	0	0	0	0	0
	-5	5	5	4	6	4	2	2	2	2	2
	-4.5	22	21	22	28	20	11	12	14	14	13
	-4	54	53	71	74	53	41	49	70	55	51
	-3.5	77	80	114	117	87	76	96	168	116	103
	-3	86	90	136	115	103	91	126	239	151	140
	-2.5	90	96	147	131	98	99	134	235	168	151
	Cntrl current (nA)	-2840	-2301	-4340	-2843	-2874	-3268	-515	-579	-1458	-971
	WT
	log[GABA]	220317-00-2A1	220317-00-2A2	220317-00-2A3	220317-04-2A3	220317-04-2B5	220317-04-2B6	220324-00-2A2	220324-00-2A3	220324-04-2A1	220324-04-2A3	220324-07-2B4	220324-07-2B5	220324-07-2B6
	-6.5	0	0	0	0	0	0	0	0	0	0	0	0	0
	-6	0	0	0	0	0	0	0	0	0	0	0	0	0
	-5.5	0	0	0	0	0	0	0	0	0	0	0	0	0
	-5	0	0	0	0	0	0	0	0	0	0	0	0	0
	-4.5	1	1	1	1	1	1	0	0	0	0	1	1	1
	-4	7	6	9	8	6	6	2	3	3	3	5	4	3
	-3.5	30	35	41	35	28	32	12	15	19	20	33	24	21
	-3	85	109	102	83	72	103	57	64	79	80	126	91	85
	-2.5	147	191	143	117	106	140	136	150	157	153	225	166	161
	-2	172	226	161	124	121	177	184	209	199	189	242	193	191
	Cntrl current (nA)	-4384	-1798	-6182	-2931	-2633	-2394	-951	-1207	-784	-1542	-1346	-897	-1490
Max current (nA)		Y474C		2×Y474C		WT
		220317	220324	220317	220324	220317	220324
		-2392	-2778	-2840	-3268	-4384	-338
		-2041	-2761	-2301	-515	-2890	-951
		-2880	-6305	-4340	-1153	-4350	-1207
		-3890	-941	-2843	-350	-2931	-784
		-1897	-891	-2874	-579	-2604	-769
		-5235	-340	-758	-1458	-2633	-1542
		-2430	-1027	-3927	-971	-2394	-1346
		-1142	-874	-1245	-472	-2405	-897
		-1881	-542	-1054	-899	-3424	-3678
		-1344	-455	-2830	-215	-1699	-1451
		-2409	-421	-1894	-811	-3027	-3807
		-3759			-1389	-4561	-563
					-1052		-2899

## Sheet: Figure 5
Survival curve comparison
Mouse ID	Time (Day)	Wild-type	GabrA3Q242L
23	100	0
24	100	0
27	100	0
30	100	0
32	100	0
33	72	0
47	72	0
48	72	0
51	72	0
53	72	0
55	72	0
59	72	0
60	60	0
62	72	0
66	96	0
68	60	0
70	81	0
71	77	0
73	69	0
76	56	0
78	66	0
79	40	0
85	37	0
89	55	0
105	55	0
106	55	0
112	53	0
114	52	0
117	48	0
127	48	0
129	48	0
131	48	0
140	46	0
143	44	0
144	37	0
149	37	0
150	37	0
25	100		0
29	100		0
31	100		0
40	100		0
41	100		0
42	100		0
43	63		1
44	100		0
45	100		0
46	100		0
52	100		0
54	82		1
56	100		0
57	100		0
58	100		0
61	100		0
63	100		0
64	100		0
65	100		0
67	86		0
72	71		0
74	77		0
75	69		0
77	69		0
81	14		1
86	40		0
87	37		0
102	21		1
104	55		0
107	55		0
108	20		1
110	52		0
111	52		0
113	52		0
115	52		0
118	44		1
121	48		0
122	48		0
123	48		0
124	48		0
125	48		0
126	38		0
128	48		0
130	48		0
139	46		0
141	44		0
142	44		0
146	41		0
147	41		0
148	41		0
151	37		0
Body weight comparison (g)
Wild-type	GabrA3Q242L
18.8	18.1
20.5	18.3
19.1	18.7
19.9	17.9
18.6	16.1
20	16.1
18.8	17.8
17.4	19
19.4	17.5
18.7	21
18.1	17.2
20.3	16.6
18.6	18
18.1	20.2
19.9	17
18.8	19.1
	19.3
	16.3
	16.9
	16.5
	16.8
	16.3
	17
	17.4
ECoG - Total spike count/hour
Wild-type	GabrA3Q242L
0.5	1.5
1	6
0	2
0	2
0.5	0
	1
	1.5
Slice Ephys - Cortical layer 2/3 pyramidal neurons
Averaged peak amplitude (pA)
Wild-type	GabrA3Q242L
18.3755	42.7239
18.3976	42.2858
32.4134	51.765
41.1059	34.8312
40.9231	62.1243
45.4976	63.0636
44.257	69.5316
37.3566	44.5888
28.1146	43.7398
43.6192	45.304
	36.5765
	41.6345
	48.8543
	43.1511
	48.0278
Area (pA*ms)
Wild-type	GabrA3Q242L
188.343	404.233
185.682	380.646
281.646	417.819
310.522	266.157
319.518	586.937
416.238	620.262
445	659.505
314.167	376.65
277.023	366.145
350.411	377.308
	312.131
	373.869
	460.22
	411.725
	398.793
Frequency (Hz)
Wild-type	GabrA3Q242L
3.36111	2.06111
3.00556	2.39444
1.91111	2.31667
2.71111	3.83889
1.11111	4.33889
1.48333	3.32222
1.18889	3.63333
5.15556	4.76667
3.94444	4.75556
3.05556	3.37778
	3.44444
	6.86111
	6.52778
	6.27778
	4.61111

## Sheet: Supplementary Figure 1
Brain weight comparison (mg)
Wild-type	GabrA3Q242L
428	464
495	442
482	446
456	412
438	465
449	441
484	478
Locomotion
Distance travelled (m)
Wild-type	GabrA3Q242L
8.62636	6.95671
11.1192	6.88184
8.16925	14.1868
6.35504	6.52841
7.30407	8.11388
10.1873	13.5277
7.51068	6.64099
Total jump counts
Wild-type	GabrA3Q242L
681	376
611	450
427	1103
337	264
381	679
1084	1640
943	444
Total moving time (s)
Wild-type	GabrA3Q242L
252.95	205
349.55	180.45
252.7	404.05
187.75	200.6
233.65	218.8
316.6	396.4
215.3	200.15

## Sheet: Supplementary Figure 2
	ECoG
	Day
	Wild-type					GabrA3Q242L
0-1	0.075628	0.02846	0.08107	0.030774	0.035587	0.080136	0.061844	0.030233	0.014825	0.033166
1-2	0.422669	0.155291	0.25155	0.171523	0.216043	0.77494	0.373828	0.099877	0.096402	0.258354
2-3	0.576499	0.274526	0.246706	0.262307	0.388362	1.10832	0.53317	0.150802	0.189559	0.386914
3-4	0.604573	0.371305	0.235225	0.202531	0.521769	0.868539	0.587321	0.147122	0.190764	0.331793
4-5	0.530051	0.328375	0.180123	0.179016	0.432101	0.835133	0.501551	0.155435	0.213865	0.224918
5-6	0.479789	0.267725	0.177449	0.15326	0.3897	0.715417	0.481348	0.135871	0.189407	0.197406
6-7	0.534671	0.239538	0.188797	0.167959	0.308686	0.658235	0.51181	0.117912	0.169766	0.164545
7-8	0.556574	0.189483	0.194511	0.16247	0.257393	0.55165	0.547802	0.114186	0.121039	0.142454
8-9	0.370453	0.154377	0.141475	0.121083	0.242747	0.473834	0.428252	0.084136	0.105951	0.110323
9-10	0.273044	0.097021	0.081954	0.096456	0.191671	0.377794	0.341488	0.071811	0.077922	0.092415
10-11	0.221689	0.089139	0.063329	0.071886	0.14714	0.308474	0.241295	0.056424	0.069132	0.075818
11-12	0.174876	0.064625	0.053576	0.059033	0.125943	0.253522	0.179258	0.04577	0.05549	0.071436
12-13	0.185727	0.055448	0.046676	0.052288	0.120117	0.243844	0.136428	0.042238	0.044291	0.059078
13-14	0.137453	0.04143	0.040198	0.050879	0.094342	0.174401	0.130632	0.043317	0.041146	0.048802
14-15	0.124926	0.036745	0.039286	0.043856	0.085182	0.187547	0.109984	0.038147	0.035557	0.040423
15-16	0.114423	0.031858	0.037369	0.039621	0.064262	0.140063	0.096492	0.033131	0.03435	0.036692
16-17	0.088966	0.027384	0.034728	0.033628	0.060231	0.123946	0.079794	0.033309	0.026377	0.027736
17-18	0.064545	0.02327	0.03733	0.028338	0.04979	0.096388	0.07177	0.027794	0.022196	0.024134
18-19	0.056469	0.022056	0.032752	0.026516	0.040114	0.079305	0.060848	0.026761	0.020082	0.020546
19-20	0.051058	0.02012	0.030557	0.023639	0.038376	0.068194	0.057875	0.023428	0.016945	0.0202
20-21	0.039533	0.018776	0.028896	0.020496	0.029461	0.055273	0.047969	0.021864	0.016818	0.018119
21-22	0.033305	0.017732	0.027799	0.021071	0.0263	0.051431	0.044998	0.02008	0.013327	0.016018
22-23	0.036714	0.01511	0.0286	0.017755	0.022028	0.044115	0.039939	0.018418	0.012318	0.013552
23-24	0.028173	0.013839	0.02642	0.016168	0.021429	0.043127	0.03545	0.01801	0.011525	0.012784
24-25	0.02835	0.013639	0.026842	0.014595	0.019942	0.038609	0.034854	0.017864	0.010074	0.012236
25-26	0.026628	0.011791	0.023984	0.01457	0.019548	0.034348	0.031382	0.017878	0.010016	0.009929
26-27	0.025951	0.011353	0.025392	0.013501	0.018221	0.031917	0.030882	0.01699	0.008425	0.009492
27-28	0.024638	0.011675	0.027012	0.012705	0.016867	0.031441	0.02796	0.014836	0.008821	0.008657
28-29	0.022717	0.012492	0.025344	0.011487	0.014845	0.025596	0.026664	0.015249	0.007764	0.008372
29-30	0.019881	0.010675	0.023881	0.011446	0.012681	0.023455	0.024042	0.014834	0.007222	0.006862
	Night
	Wild-type					GabrA3Q242L
0-1	0.051368	0.108671	0.368245	0.033006	0.208636	0.122737	0.086286	0.03119	0.010578	0.024824
1-2	0.210778	0.276662	1.01699	0.291084	0.475247	1.11329	0.440024	0.16751	0.044125	0.114156
2-3	0.294385	0.320119	0.655817	0.384424	0.428366	1.41944	0.710658	0.32511	0.062283	0.164808
3-4	0.330715	0.336802	0.423084	0.305895	0.364873	1.13144	0.701106	0.33206	0.075759	0.216356
4-5	0.319207	0.332208	0.34655	0.284058	0.335441	0.894601	0.621487	0.26197	0.098241	0.216258
5-6	0.269349	0.357492	0.328363	0.24281	0.275696	0.716765	0.501515	0.23671	0.088822	0.202378
6-7	0.282461	0.266029	0.330424	0.196977	0.213073	0.573718	0.589072	0.21276	0.087984	0.153503
7-8	0.246825	0.226206	0.301091	0.159811	0.172786	0.522556	0.698823	0.21284	0.070685	0.121638
8-9	0.204558	0.174737	0.222617	0.128047	0.13483	0.405891	0.529434	0.16939	0.059753	0.114472
9-10	0.158447	0.127588	0.149767	0.096652	0.101379	0.345223	0.391342	0.11183	0.043877	0.074554
10-11	0.130609	0.095089	0.114804	0.084865	0.076877	0.269394	0.291822	0.08707	0.03881	0.060272
11-12	0.096296	0.066012	0.085746	0.066712	0.06144	0.205218	0.235573	0.07259	0.028489	0.049359
12-13	0.077227	0.058974	0.069019	0.064506	0.056917	0.194683	0.194312	0.06325	0.025567	0.038545
13-14	0.07132	0.056695	0.058934	0.058338	0.047584	0.161691	0.146372	0.06202	0.022494	0.031981
14-15	0.060762	0.04321	0.051958	0.058439	0.039286	0.139225	0.14311	0.05795	0.019919	0.030966
15-16	0.054744	0.041104	0.049879	0.046456	0.03633	0.136342	0.114605	0.04498	0.016162	0.02638
16-17	0.045885	0.034228	0.043808	0.045319	0.032788	0.111506	0.102818	0.04641	0.015086	0.022068
17-18	0.047569	0.032616	0.038669	0.035985	0.027591	0.091507	0.091076	0.0395	0.014777	0.021307
18-19	0.042787	0.027846	0.036245	0.035226	0.025695	0.081452	0.071392	0.03267	0.012715	0.017516
19-20	0.035763	0.024124	0.032304	0.026237	0.025379	0.065292	0.05682	0.03091	0.011991	0.015314
20-21	0.030665	0.022542	0.004185	0.022951	0.020535	0.065297	0.050668	0.02832	0.011472	0.01339
21-22	0.029692	0.019784	0.028662	0.02238	0.01823	0.058146	0.04541	0.02239	0.01071	0.01194
22-23	0.027386	0.018674	0.026873	0.019391	0.017445	0.047155	0.040262	0.02057	0.009217	0.013556
23-24	0.026956	0.017234	0.024774	0.01604	0.018505	0.040812	0.040378	0.0189	0.008665	0.011024
24-25	0.023601	0.015994	0.022039	0.01539	0.015104	0.039938	0.035948	0.01769	0.008231	0.009604
25-26	0.023587	0.014965	0.021928	0.014696	0.014712	0.039312	0.032567	0.01763	0.007423	0.009045
26-27	0.022452	0.013647	0.020693	0.012681	0.013736	0.03182	0.028911	0.01583	0.007189	0.009199
27-28	0.02149	0.012873	0.017968	0.013649	0.013443	0.031115	0.024719	0.01405	0.007198	0.008006
28-29	0.021295	0.013317	0.019476	0.011038	0.012567	0.027736	0.024626	0.01431	0.007041	0.008311
29-30	0.020187	0.011992	0.019336	0.010357	0.012349	0.02815	0.025357	0.01321	0.006755	0.007279
ECoG averaged power (µV2)
ECoG 0-4 Hz Spectra (day)		ECoG 0-4 Hz Spectra (night)
Wild-type	GabrA3Q242L	Wild-type	GabrA3Q242L
0.441884	0.733414	0.24129	0.936301
0.231592	0.411543	0.274893	0.511912
0.198935	0.116694	0.562136	0.22357
0.16923	0.141083	0.259694	0.058197
0.318772	0.247029	0.362512	0.14728
ECoG 5-8 Hz Spectra (day)		ECoG 5-8 Hz Spectra (night)
Wild-type	GabrA3Q242L	Wild-type	GabrA3Q242L
0.485372	0.599784	0.250798	0.554732
0.212781	0.492303	0.256116	0.579711
0.175558	0.113026	0.295624	0.20793
0.151193	0.146541	0.181911	0.076811
0.299631	0.153682	0.199096	0.147998
ECoG 9-13 Hz Spectra (day)		ECoG 9-13 Hz Spectra (night)
Wild-type	GabrA3Q242L	Wild-type	GabrA3Q242L
0.198558	0.271607	0.10678	0.235242
0.069533	0.20582	0.080871	0.251884
0.057146	0.051912	0.095654	0.07935
0.066108	0.057596	0.074215	0.031847
0.135842	0.06951	0.068839	0.050942
ECoG 14-30 Hz Spectra (day)		ECoG 14-30 Hz Spectra (night)
Wild-type	GabrA3Q242L	Wild-type	GabrA3Q242L
0.049142	0.067172	0.033426	0.064675
0.018657	0.051307	0.022759	0.058042
0.029762	0.022412	0.028675	0.02721
0.029762	0.016364	0.02539	0.01091
0.021837	0.01786	0.021481	0.014682

## Sheet: Supplementary Figure 3
PTZ assay
Time to tonic clonic seizure (min)
Mouse ID	Time (min)	Wild-type	GabrA3Q242L
93	0.51		1
85	4.29	1
89	2.52	1
66	3.42	1
674	3.21		1
71	5.13	1
72	6.39		1
73	4.35	1
74	5.18		1
75	0.58		1
76	3.39	1
77	4.15		1
78	4.55	1
Time to hind limb extension (min)
Mouse ID	Time (min)	Wild-type	GabrA3Q242L
93	12.14		1
85	20.45	1
89	17.1	1
66	20.02	1
674	16.05		1
71	23.35	1
72	18.3		1
73	22.4	1
74	20.4		1
75	10.55		1
76	14.17	1
77	20.12		1
78	23.26	1

## Sheet: Supplementary Figure 4
Slice Ephys - Cortical layer 2/3 pyramidal neurons
Rise time (ms)
Wild-type	GabrA3Q242L
1.06437	0.628177
1.08121	0.618905
0.885495	0.54828
0.833034	0.713856
0.69666	0.793587
1.03668	0.825258
0.904163	0.755582
0.982011	0.822744
1.09269	0.750351
0.794344	0.669104
	0.815564
	0.963758
	0.980538
	1.08243
	0.92771
Half width (ms)
Wild-type	GabrA3Q242L
5.90155	5.9296
5.65854	5.37059
4.52146	4.53949
3.89218	4.47455
3.96839	6.4661
4.41171	7.1295
4.43372	6.66007
5.05521	5.33491
6.20773	5.14733
4.3974	5.04987
	5.03539
	5.8478
	6.36503
	6.55832
	5.29604
Decay time (ms)
Wild-type	GabrA3Q242L
3.13673	4.18951
3.02188	3.69221
2.42359	3.35715
2.35771	2.94823
2.37055	4.79754
1.97304	5.36118
1.99798	5.02032
2.91278	3.6331
3.80846	3.55913
2.62958	3.51507
	3.34191
	3.93323
	4.47639
	4.51351
	3.55939
0.033705
